# Supplementary material for: Construction of a ceRNA network in glioma and analysis of its clinical significance
Source: BMC Genomics. 2021 Oct 6;22:722. doi: 10.1186/s12864-021-08035-w (PMC8496082; doi:10.1186/s12864-021-08035-w)
Supplement: Supplementary file 1 — Additional file 1: Table S1. In the context of WHO classification, Kaplan-Meier analysis data of 12 lncRNAs. [file 12864_2021_8035_MOESM1_ESM.xlsx]

## Sheet: Sheet1
WHO II(n=180)			WHO III(n=251)			WHO IV(n=237)			All samples(n=668)
lncRNA	pvalue		lncRNA	pvalue		lncRNA	pvalue		lncRNA	pvalue
AC090425.1	0.115912		AC090425.1	4.06e-05		AC090425.1	0.355978		TTC28-AS1	6.66e-15
FAM95B1	0.927268		FAM95B1	0.145868		FAM95B1	0.0715774		NEAT1	1.45e-09
GUSBP11	0.499764		GUSBP11	9.38e-06		GUSBP11	0.297964		AC090425.1	2.35e-09
HCG18	0.503902		HCG18	0.324615		HCG18	0.500835		GUSBP11	5.86e-07
LINC00092	0.308556		LINC00092	0.833191		LINC00092	0.0275873		SNHG12	1.52e-06
LINC00461	0.796427		LINC00461	0.945738		LINC00461	0.896091		LINC00092	9.73e-06
NEAT1	0.0120574		NEAT1	1.07e-06		NEAT1	0.148756		RMST	0.000189237
RMST	0.125786		RMST	0.40283		RMST	0.516438		SNHG14	0.000567325
SNHG12	0.163306		SNHG12	0.0516618		SNHG12	0.537104		SOX21-AS1	0.0022769
SNHG14	0.0840995		SNHG14	0.741582		SNHG14	0.562567		LINC00461	0.0031774
SOX21-AS1	0.613536		SOX21-AS1	0.192664		SOX21-AS1	0.360708		HCG18	0.004027
TTC28-AS1	0.405041		TTC28-AS1	6.89e-08		TTC28-AS1	0.338149		FAM95B1	0.0099461
