# Supplementary material for: Construction of a ceRNA network in glioma and analysis of its clinical significance
Source: BMC Genomics. 2021 Oct 6;22:722. doi: 10.1186/s12864-021-08035-w (PMC8496082; doi:10.1186/s12864-021-08035-w)
Supplement: Supplementary file 2 — Additional file 2: Table S2. DEmRNA related data. [file 12864_2021_8035_MOESM2_ESM.xls]

## Sheet: Sheet1
DEmRNA(716 downregulated,828 upregulated)
gene	Control mean	Tumor Mean	logFC	pValue
GJB6	12.1381	2.96344	-9.17462	5.4312e-09
SLC12A5	13.3597	4.30124	-9.05845	3.78033e-09
PACSIN1	12.7233	3.74406	-8.97925	4.5332e-09
SYNPR	12.795	4.00701	-8.78803	4.96247e-09
SV2B	11.5337	2.74699	-8.78669	4.96247e-09
GABRG2	12.4539	3.68343	-8.7705	6.21604e-09
UNC13C	12.2438	3.85017	-8.39368	8.50062e-09
MYT1L	12.8044	4.62625	-8.17814	6.50137e-09
NEFM	13.7586	5.64201	-8.11662	4.74311e-09
VSNL1	14.2876	6.30726	-7.98033	4.5332e-09
JPH3	11.9604	4.05803	-7.90234	4.5332e-09
GABRA1	11.2173	3.43316	-7.7841	9.29126e-09
SST	10.9644	3.3453	-7.61913	3.64555e-06
CDH18	9.83083	2.37859	-7.45224	4.96247e-09
SYN2	13.4175	6.05876	-7.35877	5.9429e-09
PVALB	9.90058	2.61975	-7.28083	9.29126e-09
STMN2	14.7065	7.59473	-7.11172	4.5332e-09
EGR4	9.98328	2.90058	-7.0827	5.9429e-09
SULT4A1	10.3899	3.33297	-7.05689	5.4312e-09
CAMK2A	9.67897	2.63719	-7.04177	1.72094e-08
RPH3A	11.5716	4.61071	-6.96086	7.77555e-09
CACNA1B	10.4738	3.55213	-6.92171	4.96247e-09
CAMK4	11.4255	4.57148	-6.85402	5.19169e-09
SYT1	14.3995	7.56298	-6.83649	6.79943e-09
RIMS1	11.5201	4.77247	-6.7476	5.68145e-09
SLC8A2	9.39092	2.68676	-6.70415	4.5332e-09
GABRB2	12.4644	5.77166	-6.69272	1.38261e-08
SNCB	10.1436	3.48113	-6.66252	8.13023e-09
AK5	11.1386	4.48155	-6.65709	9.43657e-08
KCNJ9	10.5375	3.88111	-6.65636	4.96247e-09
SCN2B	11.4225	4.79712	-6.62541	5.68145e-09
TMEM130	10.8676	4.25439	-6.61323	4.5332e-09
SYT4	12.9496	6.36288	-6.58671	4.33233e-09
CPLX1	12.7091	6.12767	-6.58144	3.45103e-09
RBFOX1	12.678	6.09827	-6.57977	5.68145e-09
PCLO	11.4357	4.9071	-6.52863	7.11076e-09
CPLX2	9.5925	3.18895	-6.40355	5.68145e-09
TAC1	10.4434	4.04793	-6.39551	1.25958e-07
HPCAL4	11.6563	5.27675	-6.37953	9.71294e-09
CCK	9.30311	2.94737	-6.35574	1.39292e-05
SRCIN1	10.6186	4.33351	-6.28508	4.14014e-09
TRPM3	9.44407	3.17354	-6.27053	1.01532e-08
RUNDC3A	12.6744	6.40773	-6.26669	5.4312e-09
NEFL	12.4561	6.21048	-6.24562	1.06128e-08
CACNG3	8.69548	2.45922	-6.23626	1.01532e-08
TUBB4A	12.0685	5.90111	-6.16739	1.06128e-08
SPOCK3	11.6111	5.44389	-6.16717	5.25398e-08
GRM3	12.0236	5.88103	-6.14255	1.79766e-08
OLFM3	9.82794	3.69987	-6.12807	6.21604e-09
TMEM151B	11.0832	4.95614	-6.12707	4.33233e-09
GAD2	10.5918	4.46578	-6.12603	7.77555e-09
SCN2A	13.1235	7.0081	-6.11542	2.23386e-08
KCNA1	9.09455	2.98821	-6.10634	1.96119e-08
DLG2	11.5808	5.47824	-6.10257	4.33233e-09
NRSN1	11.7187	5.62985	-6.0889	1.79766e-08
SYNGR3	12.7544	6.66911	-6.0853	3.95626e-09
SH3GL3	10.6486	4.56872	-6.07989	7.77555e-09
BHLHE22	9.98168	3.97463	-6.00706	9.43657e-08
STX1A	9.73581	3.73908	-5.99673	1.21159e-08
CELF4	9.13641	3.14407	-5.99234	3.61203e-09
KRT222	9.1411	3.15059	-5.99051	5.4312e-09
MAP7D2	9.51282	3.53612	-5.9767	6.21604e-09
FXYD7	10.4771	4.50956	-5.96758	1.0251e-07
RALYL	11.5925	5.68113	-5.91138	4.74311e-09
CLEC2L	8.34872	2.44559	-5.90313	4.14014e-09
CALY	8.91282	3.00969	-5.90313	1.72094e-08
PTPRR	8.80987	2.93582	-5.87404	7.11076e-09
RGS7	11.3901	5.52277	-5.8673	7.43593e-09
CRYM	8.95998	3.14939	-5.81059	4.92929e-07
ST8SIA3	11.2137	5.43586	-5.77779	3.02095e-08
SLC17A7	9.62952	3.88423	-5.74529	2.92905e-06
ASPHD1	10.8968	5.16735	-5.72947	4.33233e-09
MAL2	11.2006	5.48415	-5.71644	4.73968e-07
GABRA2	10.1431	4.4585	-5.68455	3.15337e-08
ADAM11	9.99351	4.34002	-5.65349	6.79943e-09
ARHGDIG	8.94799	3.34536	-5.60264	5.4312e-09
CHD5	9.04656	3.46137	-5.58518	2.13815e-07
RIMS2	11.0901	5.51305	-5.57707	1.72094e-08
ANKRD34A	8.10275	2.52851	-5.57424	5.9429e-09
ARHGAP44	10.3712	4.80111	-5.57007	3.95626e-09
CNDP1	8.54472	3.01142	-5.5333	1.10932e-06
GLS2	8.37757	2.85237	-5.52521	4.96226e-09
PPP2R2C	12.4301	6.917	-5.51314	1.57692e-08
CALB1	12.5758	7.06698	-5.50877	4.06408e-06
NRGN	12.492	7.02411	-5.46787	1.09457e-05
SNAP25	14.7235	9.30515	-5.41835	6.79943e-09
ZNF385B	10.1241	4.71756	-5.40652	3.43531e-08
CNTN4	10.1809	4.78803	-5.39289	7.43593e-09
CYP4X1	9.09531	3.71695	-5.37835	8.50062e-09
MICAL2	12.1934	6.85129	-5.34214	1.96119e-08
GABRD	8.22965	2.89042	-5.33924	5.54307e-07
NKAIN2	10.5015	5.17023	-5.33128	1.26621e-08
CELF5	11.6652	6.34046	-5.32479	1.21164e-08
PHYHIP	11.3635	6.04708	-5.3164	1.06128e-08
LGI3	7.94502	2.62967	-5.31534	1.21164e-08
RYR2	8.26683	2.9561	-5.31072	9.29126e-09
OPALIN	7.0981	1.80987	-5.28823	3.43531e-08
MAL	10.6762	5.40119	-5.27499	7.05075e-08
PTPN5	8.80902	3.56546	-5.24356	1.16015e-07
STXBP6	11.4741	6.26023	-5.21389	4.2121e-07
GAD1	12.4903	7.35123	-5.13906	9.05322e-08
DNM1	13.526	8.39481	-5.13123	3.95626e-09
RGS4	11.1156	5.99313	-5.12244	5.41929e-05
SPTB	8.22459	3.14907	-5.07552	4.96247e-09
SOWAHA	11.2465	6.17204	-5.07447	2.43573e-08
PCP4L1	9.6877	4.61383	-5.07387	1.02792e-06
PENK	9.61339	4.55198	-5.06141	1.54558e-07
HOOK1	8.20059	3.14291	-5.05768	5.48036e-08
L1CAM	12.1575	7.12062	-5.03685	8.82016e-07
SRRM4	9.1057	4.08942	-5.01628	2.13912e-08
KCNIP4	11.4525	6.45352	-4.99899	1.79766e-08
ANO3	8.3675	3.38043	-4.98707	1.89158e-05
MAST1	7.34436	2.37122	-4.97313	4.33233e-09
PNMA3	8.87154	3.90633	-4.96521	6.76172e-08
MOBP	9.23666	4.27493	-4.96173	4.62788e-08
PRKCB	13.1098	8.15719	-4.95257	5.03667e-08
PITPNM3	10.5903	5.6721	-4.91819	1.06833e-07
PPP1R16B	11.7107	6.81549	-4.89519	1.38261e-08
NAPB	13.8	8.91637	-4.8836	5.19169e-09
NRIP3	10.4268	5.54796	-4.87884	8.50062e-09
C1QTNF4	10.0382	5.16851	-4.86965	1.21164e-08
MAP3K9	10.1395	5.27932	-4.8602	5.9429e-09
KCNAB2	9.96935	5.11668	-4.85266	4.5332e-09
CAMKV	8.64089	3.80815	-4.83275	2.62355e-06
ADCY1	12.1052	7.29248	-4.81277	1.06128e-08
KCNK1	12.2084	7.39855	-4.80983	2.83217e-07
OGDHL	8.46022	3.65362	-4.8066	9.29126e-09
FBXL16	14.018	9.21373	-4.80425	4.74311e-09
CNTNAP4	9.16934	4.37371	-4.79563	4.25133e-08
NRXN3	13.1434	8.35018	-4.79323	5.19169e-09
DYNC1I1	12.634	7.85022	-4.78381	6.79943e-09
CABP1	7.9166	3.1766	-4.74	3.90457e-08
CADPS2	10.8383	6.10576	-4.7325	1.54558e-07
ANK3	13.5962	8.86377	-4.73242	5.9429e-09
GNG3	12.5755	7.84854	-4.727	1.06833e-07
CNNM1	7.63586	2.91934	-4.71652	4.96247e-09
SERPINI1	13.7029	8.99125	-4.71168	2.5432e-08
CABLES1	10.3243	5.61517	-4.70916	9.71294e-09
NEFH	10.4275	5.72303	-4.70448	1.26621e-08
ZNF540	9.94923	5.25214	-4.6971	4.74311e-09
BEX5	12.4524	7.75933	-4.69311	2.7721e-08
ABLIM2	9.79	5.10836	-4.68165	4.96247e-09
HPCA	8.50743	3.83649	-4.67094	4.43556e-08
SNAP91	12.6514	7.98879	-4.66258	2.23386e-08
WSCD2	8.02137	3.35885	-4.66251	4.43573e-08
PRSS3	7.13856	2.48959	-4.64898	6.79943e-09
PAK6	9.4828	4.84759	-4.63521	1.16015e-07
TTC9B	9.01856	4.38883	-4.62973	5.03667e-08
RIT2	10.9129	6.29146	-4.62148	1.39292e-05
PRKCZ	11.6271	7.01794	-4.60913	4.5332e-09
JAKMIP1	9.66747	5.06149	-4.60598	2.04828e-08
PIP5K1B	10.4599	5.85439	-4.60555	8.33123e-08
CACNA2D3	9.13251	4.52939	-4.60313	1.16015e-07
IQSEC3	9.43786	4.8398	-4.59806	3.78033e-09
DGKE	10.1596	5.56387	-4.59572	3.95626e-09
RCAN2	12.947	8.38314	-4.56388	1.87769e-08
RIMBP2	10.4832	5.95851	-4.52467	4.73968e-07
SLC6A15	8.65165	4.1422	-4.50945	1.60988e-07
LRRC7	7.52481	3.01681	-4.508	1.55895e-06
CYP46A1	11.4849	6.98142	-4.50353	4.07437e-08
DDN	7.06505	2.56873	-4.49632	1.25954e-07
KCNC1	11.0291	6.54174	-4.48731	1.97217e-07
RAB3A	11.6371	7.17295	-4.46416	4.33233e-09
CPNE9	6.8146	2.35797	-4.45663	7.77555e-09
SGIP1	9.5179	5.06759	-4.45032	2.33268e-08
CHN2	11.2714	6.84668	-4.4247	5.9429e-09
STMN4	12.4367	8.01431	-4.42234	1.01532e-08
PPFIA4	9.34827	4.95542	-4.39285	2.65526e-08
JPH1	9.0618	4.70315	-4.35865	1.0251e-07
NECAB1	7.12837	2.78034	-4.34803	3.0675e-07
STX1B	6.73726	2.39063	-4.34663	1.38261e-08
SLC6A17	6.61145	2.27419	-4.33726	5.4312e-09
RAPGEF5	11.512	7.19108	-4.32089	1.26621e-08
ENTPD3	8.00752	3.68751	-4.32001	4.82808e-08
ADAP1	10.4646	6.14546	-4.31912	1.0251e-07
SLC35F3	8.03532	3.72455	-4.31077	1.54558e-07
ATP6V1G2	12.5467	8.26806	-4.27861	1.50938e-08
ZNF365	11.3416	7.06806	-4.27351	2.05354e-07
RBP4	8.36262	4.09314	-4.26948	1.1331e-05
AP3B2	10.3442	6.07866	-4.26554	8.13023e-09
KIRREL3	8.46343	4.21434	-4.24909	5.48036e-08
SLC1A6	7.68118	3.44437	-4.23681	1.74447e-06
PRMT8	6.88707	2.65135	-4.23572	2.51155e-07
MYBPC1	10.1423	5.91195	-4.23037	1.55895e-06
RTN4R	7.74331	3.53264	-4.21067	3.89236e-07
YPEL4	10.2131	6.00629	-4.20677	4.07437e-08
ACSBG1	9.68937	5.50609	-4.18328	2.83217e-07
EPHB6	10.1555	5.97395	-4.18155	2.7721e-08
LPCAT4	10.5749	6.40038	-4.17448	3.95626e-09
KCNH3	6.66144	2.49002	-4.17142	2.13815e-07
CACNB2	10.185	6.01502	-4.16997	8.48782e-07
CALB2	9.19451	5.03495	-4.15956	1.25958e-07
DMTN	10.2218	6.07472	-4.14709	4.96247e-09
CELF3	9.78481	5.63869	-4.14612	3.02095e-08
CPNE6	8.17984	4.06803	-4.11181	2.47375e-05
CAMKK1	6.23381	2.13727	-4.09655	1.01532e-08
HHATL	7.90474	3.812	-4.09274	7.19617e-06
YJEFN3	7.39638	3.31293	-4.08345	6.48418e-08
ASIC2	7.62023	3.55127	-4.06896	2.13815e-07
KIAA0513	12.0511	7.98287	-4.06822	3.95626e-09
SYP	9.92814	5.86145	-4.06669	4.14014e-09
PDE2A	7.89989	3.8544	-4.04549	1.19691e-06
FNDC5	9.48307	5.46625	-4.01683	1.38261e-08
RAB15	9.29067	5.2896	-4.00107	1.01532e-08
CASKIN1	11.5816	7.58871	-3.99287	3.95626e-09
NCDN	11.6815	7.70293	-3.97859	5.68145e-09
APBA1	11.3184	7.33994	-3.97844	5.4312e-09
GALNT9	6.63402	2.66001	-3.97402	2.94757e-07
ANXA3	7.03235	3.05854	-3.97381	5.71619e-08
MCTP1	9.26329	5.30927	-3.95403	1.29114e-06
GLT1D1	9.05715	5.12694	-3.9302	4.07437e-08
GPR22	7.16815	3.25492	-3.91323	9.83562e-08
CCKBR	6.63524	2.72259	-3.91265	1.6474e-08
SPX	9.69527	5.78521	-3.91006	1.1331e-05
PHACTR3	11.0923	7.19091	-3.90144	3.32166e-07
KLHL3	8.85047	4.94907	-3.9014	2.23386e-08
CADPS	11.6402	7.75771	-3.88245	7.35173e-08
TAGLN3	12.205	8.33068	-3.87428	3.78033e-09
PCP4	12.3266	8.45967	-3.86696	1.61857e-06
ATP2B3	7.40417	3.54953	-3.85465	7.43593e-09
COX7A1	8.94276	5.09451	-3.84825	3.5853e-08
STAT4	6.11101	2.26392	-3.84709	1.72094e-08
SHANK3	11.4683	7.62318	-3.84516	1.44464e-08
NPM2	8.50263	4.6597	-3.84293	6.50137e-09
NEUROD2	5.92354	2.08921	-3.83432	6.48418e-08
NEDD4L	10.8346	7.01707	-3.81757	2.83217e-07
AGAP2	8.4002	4.58839	-3.8118	1.54558e-07
CORO6	7.20286	3.40941	-3.79345	9.05322e-08
RELL2	6.80895	3.02045	-3.78851	8.8874e-09
LRRC3B	10.2389	6.45294	-3.786	3.51546e-06
PTPRN	7.89401	4.11	-3.78402	9.43657e-08
SCN1B	9.54032	5.76318	-3.77713	1.38261e-08
PAK1	12.2576	8.48736	-3.77027	1.87769e-08
ABCC8	6.94922	3.19011	-3.75911	2.83217e-07
ST18	8.35742	4.59917	-3.75825	3.44278e-05
ANKRD29	7.63025	3.87651	-3.75375	2.65526e-08
PPFIA3	6.91278	3.17725	-3.73553	3.78016e-09
RASD2	8.18594	4.45167	-3.73426	8.16757e-07
PPFIA2	9.23737	5.52086	-3.71652	8.82016e-07
RAP1GAP2	10.8151	7.10012	-3.71502	1.10927e-08
LGI1	11.2565	7.54663	-3.70985	0.000377028
CAMK2B	10.6727	6.96863	-3.70406	1.79766e-08
NRG1	7.84784	4.17237	-3.67547	1.55895e-06
B3GAT1	11.483	7.80804	-3.67496	1.11332e-07
KIAA0319	8.61379	4.96145	-3.65234	6.2302e-07
LDB3	6.69995	3.06017	-3.63978	4.21354e-06
VIPR1	6.04283	2.40587	-3.63696	7.56161e-07
SYT3	7.51811	3.88199	-3.63612	4.07437e-08
RGS8	7.67639	4.05603	-3.62036	4.25133e-08
SNCG	6.85401	3.24169	-3.61232	9.83562e-08
RAPGEF4	11.504	7.89989	-3.60416	2.02507e-06
SYNGR1	11.4589	7.8554	-3.60345	9.71294e-09
PRKCG	6.23575	2.64076	-3.595	9.05322e-08
FGF13	11.7843	8.19243	-3.59186	1.34599e-05
BRSK2	7.11153	3.52923	-3.5823	1.72094e-08
CES4A	5.73229	2.16129	-3.571	1.44458e-08
TMEM178A	12.7576	9.20793	-3.54967	6.2177e-08
ELMO1	11.8131	8.2734	-3.53971	3.15337e-08
ERICH3	9.42509	5.91926	-3.50583	6.02847e-06
OLFM1	13.4137	9.91048	-3.50323	8.68496e-08
CDKN2D	8.65202	5.15898	-3.49304	1.0251e-07
PANX2	7.49994	4.02168	-3.47825	7.11076e-09
DLG4	9.2383	5.76164	-3.47665	8.13023e-09
ZCCHC12	10.0118	6.53862	-3.47319	1.72094e-08
SPINT2	10.3945	6.92207	-3.47242	1.11332e-07
KIAA0408	7.27705	3.81003	-3.46702	7.99146e-08
AIFM3	7.13129	3.66453	-3.46676	2.82526e-05
RAB11FIP4	8.85024	5.38693	-3.46331	3.0675e-07
WIPF3	10.3241	6.86721	-3.45694	1.39247e-06
GDA	9.2721	5.85395	-3.41815	0.00870257
CELF6	8.38375	4.96645	-3.4173	1.15935e-08
EEF1A2	12.5248	9.10898	-3.41585	2.34876e-06
CA11	12.2004	8.78605	-3.41437	1.11332e-07
KCNAB1	11.0103	7.61408	-3.39619	2.43713e-06
CAMKK2	12.0019	8.61196	-3.38993	3.29141e-08
RASGEF1A	11.7977	8.43064	-3.36706	5.81778e-06
FAM71E1	6.16395	2.8214	-3.34255	9.05322e-08
AATK	8.14529	4.81457	-3.33072	6.50137e-09
USP9Y	9.27265	5.96085	-3.3118	3.22393e-05
KCNC4	7.65158	4.35364	-3.29794	8.13023e-09
MPPED1	6.22902	2.94082	-3.28821	3.89236e-07
GARNL3	9.29699	6.01031	-3.28668	6.21604e-09
FXYD1	9.61131	6.32567	-3.28565	0.000230093
PDIA2	5.57843	2.31224	-3.2662	1.20888e-07
PPP1R1A	10.0828	6.83349	-3.24931	0.000336135
PRRG3	6.40848	3.16408	-3.2444	7.19617e-06
SPTBN2	7.97131	4.73316	-3.23815	5.48036e-08
MCF2	8.66349	5.44066	-3.22283	1.09457e-05
CBX7	11.961	8.76118	-3.19985	7.11076e-09
JAKMIP3	7.26981	4.09201	-3.1778	2.43573e-08
STXBP1	13.6382	10.4613	-3.17687	3.78033e-09
CARTPT	6.51448	3.34062	-3.17386	2.89393e-08
APLP1	12.856	9.69058	-3.16545	1.01532e-08
FABP6	6.66108	3.49832	-3.16276	1.34599e-05
SNCA	12.0562	8.91999	-3.13625	5.99251e-07
VAMP1	10.7336	7.59895	-3.13462	1.81868e-07
GRIN2C	6.38539	3.25852	-3.12686	1.95111e-06
CLSTN3	7.87564	4.75385	-3.1218	2.61431e-07
CDH8	6.77691	3.65929	-3.11762	4.69422e-06
WIF1	10.5954	7.50763	-3.08772	0.0040841
MATK	7.15065	4.09485	-3.0558	5.12622e-07
MCF2L	9.86028	6.80848	-3.05181	2.04828e-08
RAB26	6.99139	3.94266	-3.04873	4.8658e-06
ITPR1	11.9526	8.91141	-3.04122	4.55711e-07
SH2D5	5.74166	2.70921	-3.03245	2.10172e-06
ANKS1B	12.027	8.99768	-3.0293	6.2177e-08
RBM11	6.9047	3.87627	-3.02843	1.32317e-08
KCNN1	7.95238	4.93362	-3.01876	1.36724e-07
DGKZ	12.4577	9.44814	-3.00955	4.82808e-08
ABCG4	5.18817	2.18595	-3.00222	3.78016e-09
PNMA6A	9.73983	6.76752	-2.97231	1.21164e-08
RGS20	8.78538	5.81422	-2.97116	1.1331e-05
KNDC1	9.02623	6.06066	-2.96556	2.52862e-06
FBXW7	11.9674	9.00277	-2.96467	1.31234e-07
ZNF536	7.36948	4.41038	-2.9591	1.76789e-05
CACNB3	9.4574	6.51077	-2.94663	3.7414e-07
HAPLN2	6.15183	3.21115	-2.94068	8.88375e-06
GAS7	12.7216	9.79937	-2.92222	6.50137e-09
SCRT1	5.38755	2.46575	-2.9218	4.07437e-08
DOC2A	5.34727	2.43071	-2.91656	1.10932e-06
RAPGEFL1	8.81313	5.92759	-2.88554	1.96119e-08
GDPD5	8.73494	5.8549	-2.88004	6.99907e-07
SYT5	5.75924	2.8826	-2.87664	4.62788e-08
B4GALNT1	6.27683	3.40111	-2.87572	9.165e-07
LRTM2	5.82937	2.96432	-2.86505	1.74633e-07
CRABP1	6.82366	3.96557	-2.85809	3.01835e-05
KCNIP2	9.32358	6.46616	-2.85742	3.89236e-07
CYP2E1	7.43485	4.58024	-2.85461	2.94757e-07
GNB5	11.105	8.25586	-2.84918	1.38261e-08
RTN2	10.2586	7.40987	-2.84875	5.68145e-09
ACSL6	10.3815	7.53324	-2.84831	3.78024e-06
TMEM235	5.26325	2.41609	-2.84716	4.04905e-07
TIAM2	7.10697	4.26955	-2.83742	1.4915e-05
PAIP2B	10.0324	7.19769	-2.83472	3.26852e-06
SPTBN4	8.32119	5.48913	-2.83206	3.95626e-09
PDE1C	9.17291	6.35073	-2.82218	4.52844e-06
AMN1	10.4085	7.60195	-2.80651	1.6474e-08
PPP1R13B	9.07198	6.26713	-2.80485	5.03667e-08
PSD	7.44003	4.64747	-2.79256	3.15337e-08
LIN7B	9.00825	6.21651	-2.79173	3.15337e-08
GOLGA7B	7.87224	5.08179	-2.79045	2.39261e-05
CHN1	14.1341	11.3451	-2.78906	3.90457e-08
MAPK8IP2	8.90534	6.11639	-2.78895	4.74311e-09
CACNA1I	7.13635	4.34805	-2.78829	6.47697e-07
FAXC	8.62142	5.84478	-2.77664	1.81089e-06
TUBA4A	11.223	8.45309	-2.76987	1.44464e-08
DTNB	6.92756	4.16062	-2.76694	4.07437e-08
TF	11.1686	8.40279	-2.76582	0.00389396
ROGDI	10.521	7.75684	-2.76417	1.01528e-08
SYT12	7.55977	4.80126	-2.75851	2.43573e-08
HID1	6.08405	3.35036	-2.73369	3.29128e-08
MOG	7.55681	4.82453	-2.73227	0.000377028
NEURL1	6.34413	3.61871	-2.72542	2.05354e-07
NEUROD6	5.25208	2.52693	-2.72515	3.74163e-08
CPEB1	9.21398	6.49083	-2.72315	1.10929e-06
TMCC2	9.53047	6.80762	-2.72285	9.43657e-08
INPP5F	13.1681	10.4582	-2.70989	2.22613e-07
GFOD1	7.99683	5.29843	-2.6984	1.72094e-08
RELN	10.1406	7.44848	-2.69213	0.0117929
ALDH8A1	6.46836	3.77804	-2.69032	1.55895e-06
BCL11A	7.73881	5.05724	-2.68157	0.000757895
PRRT2	11.0291	8.34966	-2.67947	2.34876e-06
PLCH2	5.34296	2.66461	-2.67834	5.33054e-07
RAB40B	9.51159	6.85955	-2.65204	1.96119e-08
MACROD2	10.1653	7.51768	-2.64765	7.85896e-07
ACOT7	11.9564	9.30921	-2.64721	2.51155e-07
NPY1R	5.96001	3.31993	-2.64008	0.000204392
HMGCLL1	8.09638	5.47762	-2.61876	0.000529334
ADARB1	10.5751	7.96267	-2.61246	4.25133e-08
BAIAP2	10.5043	7.89433	-2.61	7.72136e-06
TAC3	5.53746	2.93021	-2.60726	0.00909432
CAMTA2	9.37451	6.77496	-2.59955	1.72094e-08
RPRML	4.85387	2.25905	-2.59482	2.3176e-07
TPD52L1	9.63264	7.04383	-2.58881	2.82526e-05
KIAA1324	6.84409	4.25961	-2.58448	5.59552e-05
ANKRD9	11.0719	8.48895	-2.58298	1.31234e-07
GRM2	6.51709	3.94458	-2.57251	2.04828e-08
GPRASP1	11.9797	9.4073	-2.57239	2.89393e-08
DNAJA4	10.6506	8.0834	-2.56717	9.05322e-08
KIFC2	11.3012	8.73814	-2.56305	4.25133e-08
HECTD4	11.3601	8.80035	-2.55971	3.45103e-09
NECAB2	7.48581	4.92624	-2.55957	3.79767e-05
SPIRE2	7.34326	4.79838	-2.54488	1.06833e-07
SRRM3	7.65522	5.11663	-2.53859	1.74633e-07
ADCY5	6.33647	3.82231	-2.51417	9.83562e-08
CCDC136	10.8045	8.29064	-2.5139	8.33123e-08
LGI4	8.67063	6.16078	-2.50985	1.1331e-05
PI4KA	11.7343	9.23172	-2.50261	1.96119e-08
RHBDL1	4.73662	2.2445	-2.49212	7.66514e-08
DBP	8.82189	6.33896	-2.48293	8.68464e-08
PTK2B	9.01257	6.54111	-2.47145	8.28309e-06
GABRA5	6.96135	4.5061	-2.45524	0.00126015
CYFIP2	13.0774	10.6272	-2.45022	8.50062e-09
PLEKHH1	10.7166	8.26656	-2.45003	0.000142532
PPP1R14A	9.59751	7.14753	-2.44998	0.00107545
HPCAL1	12.5153	10.0704	-2.44491	6.21604e-09
KCNK9	5.52551	3.09119	-2.43432	6.94656e-06
BEGAIN	9.35731	6.9278	-2.42951	1.06788e-06
PYGM	6.89807	4.47176	-2.42631	0.00263924
TRPM2	5.73343	3.33094	-2.40249	1.48372e-07
WFDC1	6.72904	4.3303	-2.39874	0.00205563
P2RX5	5.62902	3.23194	-2.39708	2.23786e-05
RPS6KL1	6.30105	3.90595	-2.3951	1.24317e-06
RGS11	8.24934	5.8545	-2.39483	1.95647e-05
FKBP1B	11.3111	8.91915	-2.39199	4.43573e-08
FAAH	7.44591	5.05403	-2.39188	5.71619e-08
TMEM144	9.84357	7.45323	-2.39034	0.00122746
RAP1GAP	11.0063	8.62143	-2.38485	1.24317e-06
SYT2	4.72217	2.33741	-2.38476	8.68496e-08
CAMK1	9.21845	6.83739	-2.38106	4.21354e-06
INPP5J	4.46887	2.08832	-2.38056	8.50062e-09
ENPP2	12.1105	9.73605	-2.37448	4.32514e-05
ZFYVE28	6.26441	3.89212	-2.37228	3.64555e-06
TSPYL2	10.5558	8.18766	-2.36812	5.96184e-08
BDH1	7.78739	5.4206	-2.36679	1.19691e-06
RASAL1	5.27074	2.90462	-2.36612	1.48377e-07
DBNDD1	8.29777	5.93513	-2.36264	1.10932e-06
PPIP5K1	8.11977	5.75995	-2.35982	3.32166e-07
RFPL2	4.49929	2.14153	-2.35776	9.71294e-09
PTGDS	14.1029	11.7479	-2.35495	1.06788e-06
WNT10B	7.43472	5.08817	-2.34655	2.72181e-06
PNCK	4.89664	2.55101	-2.34563	7.99146e-08
NCOA7	12.4225	10.0803	-2.34218	7.43593e-09
MT1M	11.8138	9.47237	-2.34141	5.08248e-05
MROH1	7.57925	5.24294	-2.33631	4.25133e-08
FBXO44	7.68484	5.35921	-2.32562	7.56161e-07
LARP6	10.9308	8.6088	-2.32201	1.21164e-08
TRIM3	8.30895	5.99052	-2.31843	8.33123e-08
SLCO4A1	7.6529	5.33621	-2.31669	0.00101967
KLHL35	4.73927	2.4268	-2.31248	5.25398e-08
KIF5C	14.3666	12.0598	-2.3068	7.77555e-09
CAMK1G	4.94102	2.63531	-2.3057	0.000698206
S100A1	10.0005	7.69801	-2.30246	0.000108218
KIF5A	11.6633	9.37716	-2.28615	1.65194e-05
SLC25A27	9.70362	7.42355	-2.28007	2.72181e-06
EPCAM	6.31967	4.04359	-2.27607	9.52591e-06
NBL1	10.1834	7.9187	-2.26467	7.56161e-07
ACKR1	7.43205	5.1691	-2.26296	0.000992803
HAPLN4	6.16676	3.91003	-2.25673	0.00034595
ICAM2	9.49396	7.24198	-2.25198	1.50144e-06
SERP2	9.39038	7.14704	-2.24333	1.29114e-06
STEAP2	8.87503	6.63396	-2.24108	6.94656e-06
NIPAL3	11.7179	9.4771	-2.24079	1.54558e-07
RHOF	6.44819	4.21753	-2.23066	6.48418e-08
EGFL7	5.91742	3.687	-2.23043	1.74447e-06
AKR1C1	9.24991	7.03241	-2.21749	0.00126015
MAP3K10	6.60452	4.38826	-2.21626	5.4312e-09
TTC7B	11.6675	9.45448	-2.21299	2.94757e-07
ABCC5	9.31664	7.10561	-2.21104	1.6474e-08
BRSK1	7.58868	5.3786	-2.21009	2.83217e-07
TTLL7	9.62272	7.42029	-2.20243	1.10932e-06
MYRF	7.48527	5.28668	-2.19858	0.00635722
KCTD13	9.24561	7.05263	-2.19298	1.44464e-08
KCNC3	5.60772	3.41947	-2.18825	2.65526e-08
TESPA1	5.87216	3.68673	-2.18544	7.45434e-06
NDRG4	12.9336	10.7562	-2.17732	2.5432e-08
RNF175	10.149	7.9798	-2.16924	0.000210552
SLC7A10	4.45438	2.2878	-2.16657	1.20888e-07
MYCBP2	12.9046	10.7402	-2.16436	1.06128e-08
SH3BP5	12.4272	10.28	-2.14712	7.05075e-08
ABTB1	6.63397	4.49037	-2.14359	7.05075e-08
VWA5B2	4.69591	2.55348	-2.14244	7.77555e-09
SLC2A3	11.4871	9.34651	-2.14056	5.81778e-06
PITPNM1	7.85321	5.71755	-2.13566	5.41735e-06
KLC2	11.2193	9.08835	-2.13091	1.6474e-08
TMEM25	7.64093	5.51206	-2.12887	1.31234e-07
PRCD	5.87076	3.76195	-2.10881	2.1641e-05
ZFR2	7.85795	5.77446	-2.08349	0.000447166
MAPK8IP3	10.8233	8.7405	-2.08282	3.45103e-09
SLC25A48	5.18775	3.11299	-2.07477	3.01835e-05
C2CD2L	9.12466	7.05139	-2.07327	4.14014e-09
CACNA2D2	8.15865	6.09144	-2.06721	2.39261e-05
RYR1	5.62551	3.58137	-2.04414	0.000156087
MGAT5B	5.40761	3.36918	-2.03843	2.13815e-07
CLMN	7.6532	5.6246	-2.02859	0.000108218
DOCK9	11.9258	9.90617	-2.01967	4.73968e-07
DISP2	8.57959	6.56324	-2.01635	3.11953e-05
ACTR3B	8.25761	6.25146	-2.00615	0.000122375
ART3	5.92283	3.91728	-2.00555	0.000891739
LMO3	12.1218	10.119	-2.00282	0.00744748
OSBPL1A	12.1255	10.124	-2.00149	4.92929e-07
PLA2G4C	9.5484	7.57263	-1.97577	1.09457e-05
STXBP5	6.36672	4.3978	-1.96892	8.48782e-07
SEC31B	4.71897	2.75894	-1.96003	0.000165787
FAM149A	9.38437	7.42563	-1.95874	1.95647e-05
MAP1LC3A	11.2459	9.29549	-1.9504	1.50938e-08
SHANK1	4.11656	2.16865	-1.94791	6.21604e-09
FBXO2	9.69105	7.74433	-1.94672	0.00110438
PRKAR1B	8.88667	6.94391	-1.94276	0.000216886
NAGPA	8.58707	6.64533	-1.94174	9.56158e-05
MTCL1	9.90063	7.96399	-1.93664	9.86295e-05
GPR85	8.62994	6.69353	-1.93641	0.000992803
GABARAPL1	11.1945	9.26182	-1.9327	3.22393e-05
STOML1	10.3654	8.43514	-1.93031	1.39247e-06
RALGPS1	10.4526	8.53402	-1.91861	3.02095e-08
SYCE1	5.2324	3.32818	-1.90421	3.29141e-08
DDX25	9.61508	7.72094	-1.89414	7.99751e-06
GOLT1A	3.95827	2.08317	-1.8751	2.1641e-05
ST6GALNAC6	9.2569	7.38416	-1.87274	1.32317e-08
NDEL1	11.4868	9.62115	-1.86566	1.57692e-08
HOPX	12.9362	11.0758	-1.86039	0.000514728
GCK	4.50409	2.66265	-1.84145	2.22613e-07
CAPN3	8.4561	6.61489	-1.84121	0.00553942
SYNDIG1L	4.60991	2.77271	-1.8372	1.68039e-06
UCHL1	13.1366	11.3029	-1.83365	1.48377e-07
PIN1	11.1139	9.28346	-1.83046	6.21604e-09
SLC25A22	8.41949	6.58938	-1.83011	6.2177e-08
PICK1	4.91745	3.08739	-1.83007	2.13815e-07
NSG1	10.7837	8.95721	-1.82654	0.0112989
ZNF519	5.73451	3.90864	-1.82588	4.32504e-05
SOHLH1	3.1874	1.36887	-1.81853	1.42435e-07
HERC1	11.1028	9.28702	-1.81575	8.13023e-09
FCHO1	4.80756	2.99526	-1.8123	5.48036e-08
FAM131C	4.31049	2.50328	-1.80721	3.7414e-07
LHPP	7.67138	5.87	-1.80138	9.56158e-05
CLDN10	9.06973	7.27406	-1.79567	0.0133918
GUCA1A	4.13021	2.33717	-1.79304	0.000122375
SEMA4A	4.85277	3.07906	-1.77371	2.92905e-06
ZNF667	9.03387	7.26527	-1.7686	3.45625e-07
GNG13	4.12613	2.36522	-1.76092	9.86295e-05
STMN1	11.1734	9.41859	-1.75478	2.51155e-07
LMO7	4.87407	3.11931	-1.75476	6.2302e-07
FAM131A	11.3434	9.58893	-1.75448	4.18711e-05
CGREF1	6.87919	5.12552	-1.75367	3.22393e-05
ZDHHC14	9.67003	7.91747	-1.75256	5.9644e-05
CDK18	6.08312	4.33149	-1.75163	0.00277276
CACNB1	6.41458	4.66774	-1.74684	2.10172e-06
PKP4	12.0938	10.3476	-1.74615	2.43573e-08
MAPK9	11.2849	9.55193	-1.73297	4.43573e-08
ATP6V0A1	10.3294	8.5979	-1.73152	5.68145e-09
UROS	10.75	9.02061	-1.72942	3.7414e-07
AACS	10.4903	8.76692	-1.72342	2.82526e-05
HRH3	5.53498	3.82	-1.71498	6.2302e-07
SNX32	4.0613	2.34913	-1.71217	4.07437e-08
ANK2	13.3507	11.6394	-1.71129	2.33268e-08
RTN1	14.6111	12.9002	-1.71091	1.81868e-07
CYGB	7.47089	5.7613	-1.70958	1.65194e-05
SLC13A5	5.39227	3.68597	-1.7063	0.000717599
FGFR2	10.9036	9.20111	-1.70248	0.012047
GRIN1	6.32509	4.62609	-1.699	4.07422e-08
N4BP2L1	10.5224	8.82555	-1.69686	3.22393e-05
CHRD	5.60052	3.90544	-1.69508	3.15137e-06
ENTPD6	10.7792	9.08444	-1.69473	1.06788e-06
LYRM9	8.37279	6.68683	-1.68596	0.000192578
BCAS1	8.88429	7.21082	-1.67347	0.0164846
EVL	11.5872	9.91497	-1.67224	1.57692e-08
ASRGL1	10.6849	9.01482	-1.67012	2.72114e-07
HAGH	10.5254	8.85608	-1.66934	1.50938e-08
CRELD1	8.78774	7.13545	-1.65229	6.76172e-08
PSTK	7.9863	6.3343	-1.65199	1.65194e-05
QDPR	12.3748	10.7455	-1.62925	2.72114e-07
FLYWCH1	9.27377	7.65284	-1.62093	7.43593e-09
SYNE4	3.62434	2.00523	-1.61911	2.52869e-06
AMPD2	10.7765	9.1633	-1.61323	1.79766e-08
STARD10	8.80451	7.19348	-1.61104	3.51546e-06
CRTAM	4.62325	3.0232	-1.60005	0.000108218
GABRA6	4.25624	2.6678	-1.58844	0.00185734
CPLX3	5.18138	3.59317	-1.58821	5.99251e-07
AP1G2	8.68487	7.10979	-1.57508	1.21408e-05
RUSC1	10.3934	8.82103	-1.57235	1.48377e-07
ATP6V1H	11.4868	9.91714	-1.56967	1.20888e-07
MPP3	5.15861	3.59345	-1.56516	9.52281e-07
INTS6	9.21098	7.6708	-1.54018	2.23786e-05
KCTD1	10.742	9.20308	-1.53891	2.92029e-05
NME7	11.965	10.4299	-1.53514	0.00244996
TMEM74B	4.34222	2.80759	-1.53463	0.000486635
PLEKHA1	11.1306	9.59703	-1.53358	1.02123e-05
FAT2	3.86197	2.33224	-1.52973	2.47375e-05
PINK1	11.6937	10.1718	-1.52185	1.60988e-07
MDH1	13.6684	12.1481	-1.52024	2.43573e-08
TNNT1	4.60348	3.08607	-1.51741	6.35622e-05
KLC1	12.7616	11.2519	-1.50972	4.55711e-07
FAM184A	9.13437	7.62547	-1.50889	2.92905e-06
TPD52	12.4322	10.9236	-1.50856	7.2751e-07
MGLL	11.7804	10.274	-1.50636	0.000108218
NR4A1	8.71003	7.20499	-1.50504	0.00761622
AZIN2	7.21486	5.7099	-1.50496	1.74447e-06
ANKRD39	7.82157	6.31779	-1.50377	7.72136e-06
RGS14	5.96426	4.46301	-1.50125	0.00176493
STAU2	9.49455	7.99616	-1.49839	1.68039e-06
PPP1R12C	9.67467	8.18806	-1.48662	3.5853e-08
EPB41L3	11.7321	10.2518	-1.48025	0.000118681
LY6E	7.84082	6.3685	-1.47232	0.000251327
GPHN	10.1418	8.67011	-1.47167	2.94757e-07
YPEL3	12.1798	10.71	-1.46979	3.78024e-06
EME2	7.96691	6.50854	-1.45837	8.44086e-05
BEX2	13.1996	11.7639	-1.43566	3.32166e-07
BIN1	10.7341	9.30194	-1.43215	1.44597e-06
NPAS2	9.33282	7.90077	-1.43205	0.00139911
B3GNT4	4.89097	3.4604	-1.43057	5.03667e-08
AES	11.598	10.1684	-1.42952	1.95647e-05
ESYT3	4.26947	2.84578	-1.42368	3.89236e-07
SERGEF	9.46331	8.04172	-1.42159	4.36827e-06
PALM	10.1891	8.77566	-1.41348	0.000274388
DDHD2	10.9496	9.53645	-1.41315	6.99907e-07
MAPRE3	8.63252	7.22315	-1.40937	3.15337e-08
TYRO3	10.4132	9.00403	-1.40917	7.92805e-05
FBXO16	6.64189	5.23799	-1.4039	1.82874e-05
CLVS1	3.48799	2.08663	-1.40137	1.89158e-05
GSDMB	4.79276	3.39233	-1.40043	7.45434e-06
SIGIRR	7.05325	5.66002	-1.39324	0.00104722
TBPL1	10.6006	9.21509	-1.38549	2.05354e-07
FBXL2	9.74219	8.37067	-1.37152	5.41929e-05
HAGHL	7.29151	5.92661	-1.3649	1.09457e-05
PDK2	9.10884	7.74723	-1.36161	8.5784e-06
FBXO9	12.4393	11.0809	-1.35844	1.6474e-08
EML2	8.70239	7.36216	-1.34024	4.61424e-05
SLC26A8	3.05187	1.7156	-1.33628	1.20888e-07
C12orf76	10.5328	9.2	-1.33276	1.31234e-07
GRIPAP1	8.87993	7.54837	-1.33156	1.89392e-07
MAPKBP1	9.45482	8.12529	-1.32954	1.74447e-06
NEBL	12.2088	10.8798	-1.32903	0.026074
HCFC1R1	11.0873	9.75866	-1.32859	4.92929e-07
CPT1C	9.40119	8.07578	-1.32541	0.0103657
HTR5A	4.17436	2.84916	-1.32519	8.50062e-09
PPM1J	5.2952	3.97255	-1.32265	4.05327e-05
CCM2	10.2431	8.92121	-1.32193	2.3176e-07
ZFAND1	9.91537	8.59739	-1.31798	2.02507e-06
DEGS2	4.33935	3.02568	-1.31367	1.29114e-06
EIF4E3	9.40342	8.09554	-1.30788	6.35622e-05
PQLC1	10.385	9.08617	-1.29884	7.05049e-08
NDUFAF5	9.40705	8.1116	-1.29545	0.000101733
C3orf14	11.5916	10.2974	-1.29425	8.82016e-07
ARRB1	7.61504	6.32093	-1.29411	1.06788e-06
KIAA0930	10.4971	9.2045	-1.29261	0.000356033
BRICD5	4.23035	2.94714	-1.28322	0.00851241
ACOT8	8.78959	7.50715	-1.28244	2.09267e-05
SH3GLB2	9.15003	7.8705	-1.27953	0.0231948
BTNL9	6.6045	5.32673	-1.27777	0.00493181
ABCA2	9.3584	8.09268	-1.26572	0.00971149
NUDT14	8.06774	6.80217	-1.26557	0.00172032
CBFA2T3	5.51612	4.25115	-1.26498	0.00345329
MAPK10	10.6553	9.39093	-1.2644	0.000198402
ADRA2C	6.56631	5.3091	-1.25721	7.72136e-06
CHCHD10	11.3683	10.1115	-1.25678	1.89158e-05
ABCA7	5.36796	4.11196	-1.256	0.000126176
SRXN1	9.03285	7.7791	-1.25376	1.59671e-05
PRSS2	3.41719	2.16628	-1.25091	1.44464e-08
NQO2	7.19983	5.94954	-1.25029	1.11332e-07
DHRS11	7.76544	6.5218	-1.24364	0.000192578
PREPL	13.8179	12.5754	-1.2425	7.66514e-08
EZH1	9.93368	8.69538	-1.23831	6.2302e-07
CCP110	10.3268	9.10201	-1.22482	1.70898e-05
NGB	3.59338	2.37004	-1.22334	2.05347e-07
CCDC92	11.4331	10.2123	-1.22079	2.13912e-08
NPTN	13.7505	12.5306	-1.21984	1.06784e-06
MT3	13.4057	12.1897	-1.21597	0.00553942
RASSF7	7.13898	5.92546	-1.21352	1.34599e-05
GPR12	3.65687	2.44591	-1.21096	6.47178e-06
SYNE1	10.6097	9.39951	-1.21018	0.000660872
C1orf61	13.5009	12.2914	-1.20942	0.0145614
SHF	5.69404	4.48936	-1.20468	0.00233076
ZNF141	6.15514	4.95328	-1.20186	0.000660872
EML6	7.86399	6.66401	-1.19998	0.00566876
ACAP3	8.56372	7.36381	-1.19991	0.00270525
ANAPC15	8.50012	7.30211	-1.19801	0.000459978
PLD3	10.8808	9.68385	-1.19693	0.00151246
NDRG2	13.1117	11.9153	-1.19645	0.00104722
TMEM120B	5.46595	4.27661	-1.18934	0.00190519
SLC31A2	8.75045	7.56485	-1.1856	0.0148675
C11orf80	6.13839	4.9533	-1.18509	0.000274383
MYH7B	4.17223	2.98895	-1.18328	3.45625e-07
HSD11B1L	6.34942	5.16685	-1.18258	0.000608339
FMNL1	4.83514	3.65402	-1.18112	5.41929e-05
SCAPER	9.40972	8.23658	-1.17315	1.02123e-05
CRHR1	3.87835	2.70967	-1.16868	3.90457e-08
TUBB2A	15.1166	13.9506	-1.166	1.06128e-08
DEF8	10.7856	9.62753	-1.15808	4.2121e-07
ZNF493	8.86546	7.71077	-1.15468	0.00216189
ALKBH6	8.74657	7.59627	-1.1503	3.0675e-07
ACHE	5.00957	3.87181	-1.13777	0.0136761
SORBS2	11.4874	10.3513	-1.13609	0.00814319
BLCAP	11.9668	10.8331	-1.13368	3.15337e-08
BCAS4	7.04008	5.90979	-1.13029	1.34599e-05
RNF220	10.3655	9.23698	-1.12849	9.43657e-08
MAP4K2	5.55044	4.42338	-1.12706	0.000434688
AHI1	10.5168	9.39069	-1.12612	5.41929e-05
ICA1	7.44356	6.31785	-1.12571	0.000111605
LYSMD4	4.50596	3.38153	-1.12443	9.86338e-06
PEG10	12.4178	11.2946	-1.12318	0.00389396
ARPC5L	11.3756	10.2532	-1.1224	1.68039e-06
MAFK	9.10683	7.98473	-1.1221	0.00744748
MAN2A2	10.0896	8.98027	-1.10934	2.10172e-06
MAP3K12	9.00133	7.89288	-1.10844	0.000146922
PTH1R	6.55471	5.44635	-1.10836	0.00155208
ATP6V1D	12.3862	11.278	-1.10821	7.99146e-08
CYP2C8	4.35245	3.24449	-1.10796	7.92821e-05
GRM4	4.24951	3.14199	-1.10752	5.33054e-07
HSF4	5.57422	4.46864	-1.10558	5.12622e-07
CNKSR1	5.03827	3.93497	-1.1033	2.41269e-07
UBALD1	7.44886	6.34624	-1.10261	0.0236545
KALRN	8.36203	7.26044	-1.10159	0.0037119
ABCB9	7.36556	6.26694	-1.09862	0.000422535
PPP2R2B	12.4005	11.3157	-1.0848	0.000500498
BRWD1	9.73671	8.65216	-1.08455	0.00566876
POLB	10.8858	9.80805	-1.07771	1.89158e-05
PITRM1	10.1052	9.03194	-1.07323	3.45625e-07
HSPH1	11.6676	10.5971	-1.07048	0.000192578
PDE1B	2.97443	1.9062	-1.06823	4.07437e-08
CKMT2	4.71142	3.64383	-1.06759	0.0033708
PRKAG2	9.81316	8.74687	-1.06629	0.000111605
TPRN	7.98856	6.93175	-1.0568	2.10172e-06
RIC3	4.0776	3.0209	-1.05669	0.0033708
DMXL2	11.0808	10.0266	-1.05418	1.89158e-05
SMIM8	7.62968	6.58149	-1.04819	0.00113403
PPP1R37	7.31985	6.27199	-1.04786	6.35622e-05
WNK2	7.40694	6.36021	-1.04672	0.00176493
TMEM91	7.43513	6.38989	-1.04524	0.00270525
UBAP1L	3.69692	2.65871	-1.03821	9.19948e-06
SULT1A1	9.80029	8.76462	-1.03567	0.000210552
SGSM2	10.8692	9.8354	-1.0338	0.000459978
C22orf39	10.0507	9.01785	-1.03287	7.56161e-07
PPP1R3E	8.13936	7.12428	-1.01507	0.0112989
FOXRED1	7.82599	6.81362	-1.01237	2.52869e-06
GALNT16	8.24564	7.23982	-1.00582	0.0190075
PXK	10.4449	9.4398	-1.00506	0.00159264
CPSF3	8.40033	9.40152	1.00119	5.41735e-06
PPM1G	8.76613	9.77426	1.00813	1.24317e-06
FAM181B	10.0222	11.0346	1.01232	0.000868009
GANAB	10.1627	11.1781	1.01538	9.05322e-08
IDH1	10.7944	11.8116	1.01726	6.15736e-05
SCARF2	3.69276	4.71067	1.01791	2.02348e-05
ZBED1	9.60154	10.6205	1.019	1.81868e-07
VAV2	8.89917	9.91861	1.01944	8.88375e-06
QSER1	10.2725	11.2942	1.02166	1.09457e-05
GTF3C6	11.61	12.6342	1.02422	3.29141e-08
PANX1	7.33029	8.35635	1.02606	3.33165e-05
GLE1	7.42014	8.44741	1.02727	7.68307e-05
POU3F2	9.55864	10.5873	1.02861	0.000134121
MOCS3	3.31217	4.34109	1.02892	0.000230093
CALU	9.71278	10.7429	1.03014	6.02847e-06
SLC30A6	6.64588	7.67711	1.03124	3.5961e-07
ZC3HC1	8.24449	9.27819	1.0337	1.6474e-08
ERP44	8.98757	10.0225	1.03494	2.94757e-07
ACVR1	8.99623	10.0312	1.03499	7.19617e-06
SSRP1	9.24849	10.2837	1.03517	1.10929e-06
B3GALT6	8.91911	9.95434	1.03524	2.1641e-05
HCK	5.93051	6.96615	1.03564	0.00909432
ABCF2	8.10256	9.1385	1.03594	2.55751e-05
LILRB4	5.05385	6.08981	1.03596	0.00172032
SOCS4	9.37993	10.4165	1.03654	3.78024e-06
FDX1	9.64279	10.6816	1.03882	2.34876e-06
KLHL25	5.17883	6.22018	1.04136	0.0040841
SLC16A9	8.32612	9.36753	1.04141	0.0108234
ZNF844	7.15476	8.1968	1.04204	0.000356033
C3	10.5976	11.6411	1.04346	0.00814319
ADAP2	6.52884	7.57235	1.04351	0.0148675
LAP3	11.3148	12.3611	1.04625	1.1331e-05
ZFP3	8.38558	9.43256	1.04699	9.26891e-05
MMP16	9.66886	10.7182	1.04936	0.0171736
APLN	4.98647	6.0362	1.04973	0.00516723
S100A16	10.5499	11.6011	1.05121	0.000679301
MIF4GD	8.14605	9.19727	1.05122	0.000282506
DNAAF2	8.63177	9.68538	1.05361	0.000608339
HEY1	11.281	12.3347	1.0537	1.89158e-05
PCNA	10.4901	11.5456	1.0555	9.56158e-05
GALNT1	10.0005	11.0582	1.05763	6.73315e-07
CDC73	8.7978	9.85589	1.05809	2.13815e-07
ZNF687	5.3572	6.4153	1.0581	0.00126015
GIMAP4	6.61675	7.67507	1.05832	0.00493181
RFX7	9.47658	10.536	1.05939	5.24833e-05
CKAP4	8.92325	9.98612	1.06286	9.26891e-05
IGSF6	3.82173	4.88731	1.06558	0.000186914
RFTN2	8.34324	9.40945	1.06622	0.00263924
IRF8	6.1807	7.2473	1.06659	0.00345329
PKN1	7.56755	8.63468	1.06713	0.00185734
ANP32B	11.5434	12.6109	1.06748	1.82874e-05
FANCE	3.23707	4.3049	1.06783	5.59552e-05
DNMBP	7.27447	8.34295	1.06848	0.000447166
FARS2	7.53248	8.60201	1.06953	2.1641e-05
TTC27	6.55815	7.63023	1.07207	0.000210552
HIST1H1C	6.57646	7.64931	1.07285	0.0250817
FPR3	2.97892	4.05612	1.07721	0.00470614
DEK	11.3122	12.3896	1.07738	7.99751e-06
GNB4	10.8303	11.9078	1.0775	0.00163421
RAB20	6.47505	7.55476	1.07971	0.0236545
DAD1	10.929	12.0098	1.08076	2.05354e-07
RFXAP	8.15289	9.23919	1.0863	0.000757895
CBFB	10.1038	11.1923	1.0885	6.15736e-05
PTTG1IP	11.7996	12.8881	1.08852	1.81089e-06
IGFBP3	10.0643	11.154	1.08968	0.00216189
DNTTIP1	8.1742	9.26394	1.08974	8.5784e-06
AMMECR1L	8.908	9.99791	1.08991	2.92029e-05
CYP2U1	8.96553	10.0557	1.09017	0.00116442
MS4A4A	6.73599	7.82992	1.09393	0.0186276
ABCB7	7.15337	8.24767	1.0943	0.000317281
EXT2	7.99514	9.09459	1.09945	3.79767e-05
WDR76	4.5643	5.6676	1.10329	0.00126015
ZNF416	5.2065	6.31182	1.10532	0.000500498
SULF2	9.55887	10.6643	1.10546	0.00210815
SMIM15	10.6804	11.79	1.10951	1.38261e-08
NOTCH3	7.19432	8.304	1.10967	0.00650362
CD4	6.9187	8.03311	1.11442	0.0236545
MMP14	6.70271	7.81743	1.11472	0.00122746
FBXO30	8.37418	9.48924	1.11506	1.4915e-05
C1QC	10.7424	11.8589	1.11652	0.00233076
CENPB	8.50101	9.61973	1.11872	0.00504828
RFC2	7.56952	8.68982	1.12029	0.000142532
MFSD2A	7.06814	8.19062	1.12248	0.00251163
SURF4	10.0521	11.175	1.12297	2.7721e-08
GNL3L	5.69009	6.81564	1.12555	2.1641e-05
ITCH	5.91283	7.03913	1.1263	4.05327e-05
RGS19	7.52954	8.65588	1.12635	0.000156087
AAR2	7.37751	8.50419	1.12668	1.32317e-08
SLC16A1	9.70283	10.831	1.12816	0.00389396
RCBTB2	9.12966	10.2603	1.13059	2.39261e-05
BTG2	8.78439	9.91506	1.13067	0.000575505
SAP30	9.80994	10.9412	1.1313	1.19691e-06
MRPS16	7.65324	8.78657	1.13333	5.61415e-06
IMPDH2	10.3408	11.4743	1.13348	3.32166e-07
NCAPH	3.27207	4.406	1.13393	0.00030823
ADAM17	9.31637	10.4514	1.13499	1.10932e-06
TEX261	9.23355	10.37	1.13643	8.33123e-08
SIGMAR1	8.09137	9.22817	1.1368	2.18116e-06
PYCR1	6.96838	8.10609	1.13771	0.000356033
REEP3	10.5445	11.6834	1.13898	0.00064291
P2RY1	2.57929	3.71834	1.13905	0.000336135
TSPAN12	7.62579	8.76508	1.13929	0.00696119
LMAN2	8.14331	9.2829	1.1396	2.82526e-05
LMNB2	7.07656	8.21744	1.14088	4.46747e-05
KCTD3	10.3276	11.4702	1.14254	7.4451e-05
TMEM170A	9.54757	10.6915	1.14394	7.72136e-06
PYGO1	4.83783	5.98398	1.14615	0.000941015
CENPM	4.75986	5.90617	1.14631	0.00030823
TSEN15	8.58176	9.72902	1.14726	4.06408e-06
KCTD20	9.88325	11.0308	1.14751	7.85896e-07
ST6GAL1	9.21306	10.3631	1.15006	0.00059171
TMEM263	10.5401	11.6919	1.15173	2.10172e-06
GCC1	7.31621	8.46799	1.15179	6.2302e-07
IRAK1	9.70955	10.8621	1.15258	1.1331e-05
BMPR1A	8.71544	9.86907	1.15362	9.19948e-06
MED20	6.59487	7.74855	1.15369	8.28288e-06
SPTSSA	9.65484	10.8093	1.15448	1.4915e-05
GNA13	12.003	13.1628	1.15988	1.48377e-07
PEX12	8.25506	9.41785	1.16279	4.21354e-06
BCL2L11	7.66153	8.82442	1.1629	0.000192578
MLEC	9.2436	10.4066	1.163	2.72181e-06
PSKH1	5.41687	6.58374	1.16687	2.18116e-06
CALR	10.122	11.29	1.16799	6.77232e-05
KDM5A	7.80077	8.96895	1.16818	0.00113403
ID1	9.8072	10.9761	1.16887	0.00270525
ID4	11.6404	12.812	1.17158	8.44086e-05
SOX2	12.6214	13.7957	1.17426	7.35173e-08
RCOR2	4.45814	5.63449	1.17636	0.00992536
RB1	10.8009	11.9779	1.17694	2.18116e-06
PROCR	6.10609	7.28707	1.18097	0.000941015
MCM4	8.80596	9.98725	1.18129	0.000142532
BUD13	6.72221	7.90395	1.18174	0.000134121
YIF1A	8.11083	9.29276	1.18193	8.33123e-08
XRCC5	10.795	11.9778	1.1828	8.50062e-09
ITGA6	9.09396	10.2786	1.1846	0.000868009
SERINC5	10.7698	11.9574	1.18767	6.70524e-06
RAB29	9.42443	10.6123	1.18787	6.47195e-06
APH1A	9.4882	10.677	1.18884	3.0675e-07
CDYL	8.53769	9.72953	1.19185	1.81868e-07
CHSY1	10.412	11.6061	1.19408	1.09457e-05
MFSD5	7.71123	8.90552	1.1943	9.52281e-07
NPAS3	10.1875	11.3822	1.19469	5.41735e-06
TYROBP	8.72135	9.91953	1.19818	0.00257471
PLAGL2	4.99969	6.19805	1.19836	9.86295e-05
SLC12A4	6.04474	7.24319	1.19845	0.000377028
MIS18A	7.98801	9.18946	1.20145	0.000660872
DERA	9.22673	10.4289	1.20214	5.61415e-06
PTGS1	6.279	7.48185	1.20285	5.9644e-05
FANCF	6.9722	8.17552	1.20332	0.000181407
PGD	8.93213	10.1375	1.2054	4.92929e-07
RGS1	9.03446	10.24	1.20558	0.00210815
C5orf15	10.5094	11.7151	1.20566	2.43573e-08
NCF4	2.99084	4.19914	1.2083	0.00059171
PAICS	10.5162	11.7249	1.20874	1.36724e-07
STAT1	10.2499	11.4591	1.20913	5.76357e-07
HEATR1	7.83726	9.04656	1.2093	1.34599e-05
MTM1	7.9423	9.15404	1.21174	8.98473e-05
ATL3	9.62234	10.8341	1.21179	6.24644e-06
UFL1	9.10056	10.3131	1.21256	0.000822294
DHRS3	7.45438	8.66757	1.21319	0.00353761
RPLP0	12.6345	13.8478	1.21337	1.06128e-08
ARHGAP42	3.68785	4.90122	1.21337	3.19214e-07
PLOD1	8.11195	9.32847	1.21652	4.61424e-05
ZBTB10	9.45582	10.6724	1.21658	5.77717e-05
PSME1	9.53076	10.7484	1.2176	3.45625e-07
HLA-A	12.1501	13.3712	1.2211	3.89236e-07
GPR34	7.514	8.74141	1.22741	0.0148675
SLC16A2	6.86628	8.09523	1.22895	7.19617e-06
AIMP2	9.03982	10.2716	1.23183	5.48036e-08
ALYREF	8.90517	10.1374	1.23224	0.00470614
ARRDC3	9.08988	10.3251	1.23522	6.98992e-05
PLEKHA2	9.17536	10.4122	1.23683	0.000216886
HCLS1	7.44849	8.68792	1.23943	0.00257471
ZNF260	9.46837	10.71	1.24159	1.17293e-05
LY86	6.27191	7.51413	1.24222	0.0103657
DSCC1	6.72808	7.97109	1.243	9.19948e-06
PLEK	3.9256	5.16934	1.24374	0.00298463
RRM1	10.0682	11.3122	1.24399	5.61415e-06
KIF7	3.32904	4.57411	1.24507	4.52844e-06
NIFK	9.84539	11.0931	1.24773	1.0251e-07
MAPRE1	10.5281	11.7794	1.25127	2.13912e-08
RMI1	8.51389	9.76961	1.25572	0.000326581
SLC25A15	5.8307	7.08959	1.25889	0.000559713
ZNF253	6.4545	7.7139	1.2594	6.47697e-07
ARHGDIB	9.52767	10.7876	1.25988	1.39292e-05
FNDC3A	9.94241	11.2059	1.26349	1.50144e-06
CNPPD1	7.92427	9.19417	1.26989	4.69422e-06
CHIC2	8.79796	10.0684	1.27048	0.00233076
SNX18	9.9623	11.2332	1.27092	3.32166e-07
PALD1	7.16373	8.43472	1.27099	0.000459978
FIGN	7.58671	8.85825	1.27154	0.000236977
MAGED2	9.09722	10.3692	1.27201	2.72181e-06
CPNE3	10.4826	11.7549	1.27225	1.15232e-06
SCARA3	7.75735	9.03586	1.27851	0.0033708
HLA-C	12.2433	13.5231	1.27977	3.26852e-06
BST2	6.27045	7.55077	1.28032	0.0201882
GOLIM4	10.6151	11.8961	1.28106	5.99251e-07
PDLIM5	10.8595	12.1422	1.28271	1.67676e-07
ERAP1	8.37351	9.66001	1.2865	0.000244053
IFT52	8.77364	10.0625	1.28885	2.05354e-07
ABHD15	4.46213	5.75472	1.29259	2.18116e-06
WDR35	8.49834	9.79393	1.29559	9.52281e-07
CNN3	11.2891	12.5856	1.29651	9.86338e-06
NKAIN4	8.78351	10.0804	1.29693	0.00113403
MPEG1	3.8147	5.11195	1.29726	0.0241222
LFNG	7.95063	9.25057	1.29994	0.00680555
CD24	9.54677	10.8517	1.30491	0.00665304
SMC3	9.42692	10.732	1.30506	9.19948e-06
TRPS1	9.75301	11.0599	1.30686	3.11953e-05
MTHFD2	9.32075	10.6283	1.30751	0.000244053
GIMAP8	5.86011	7.16863	1.30852	0.00284181
ITPR2	9.18668	10.4965	1.30979	0.000223398
NGFR	3.59733	4.90953	1.3122	0.0175274
MRPL50	8.78513	10.0987	1.31354	5.48036e-08
FAM129B	7.89572	9.21065	1.31493	0.000544327
MOB1A	9.35315	10.6692	1.31608	4.43573e-08
OLFML2B	5.66902	6.98661	1.31759	0.0136761
ERF	7.57176	8.89111	1.31936	1.1331e-05
CDKAL1	5.4628	6.78325	1.32045	0.000104928
LRRC42	6.56258	7.884	1.32142	2.64396e-05
YEATS4	7.90625	9.22913	1.32287	5.77717e-05
HLA-DMB	7.75683	9.08	1.32317	0.00190519
IRF2BP2	11.3946	12.7192	1.3246	2.23786e-05
CCDC97	7.16765	8.49368	1.32603	6.99907e-07
SGPL1	8.57392	9.90001	1.32609	1.11332e-07
DARS2	3.26133	4.58753	1.32619	2.52862e-06
PLVAP	3.80656	5.13712	1.33056	2.62355e-06
SYPL1	9.7604	11.0915	1.33113	7.92821e-05
LPL	9.22042	10.5579	1.33752	0.00971149
SYNCRIP	9.70435	11.0422	1.33783	1.54558e-07
CDC42EP4	10.5857	11.9235	1.33784	0.000299421
RPN1	9.54699	10.886	1.33906	2.82361e-06
TXLNA	7.37846	8.72151	1.34305	3.38983e-06
ITPKC	5.40845	6.75254	1.34409	0.000130092
GOLM1	10.6694	12.0147	1.34536	6.2302e-07
BTG3	10.4872	11.8406	1.35343	5.99251e-07
ABL1	9.28105	10.6351	1.35401	5.96184e-08
SASH3	5.22191	6.57869	1.35678	0.000608339
TRIM21	3.92528	5.28241	1.35713	3.7414e-07
PXDC1	8.27377	9.6321	1.35833	2.92905e-06
CNPY3	7.76135	9.12012	1.35877	1.06788e-06
MAGT1	10.2606	11.6233	1.36265	2.34876e-06
KCNJ8	5.97083	7.3361	1.36528	0.000459978
BLOC1S4	8.27423	9.64094	1.3667	3.0675e-07
GIMAP6	7.0293	8.39809	1.36879	0.000737491
IGFBP7	12.4975	13.8687	1.3712	2.82361e-06
ASF1B	2.5921	3.96355	1.37145	0.000138266
MANEA	8.0813	9.45346	1.37215	1.17293e-05
SPP1	12.508	13.8809	1.37295	0.0148675
PFN1	11.2167	12.5929	1.37625	1.19691e-06
ILF2	9.87713	11.2566	1.37945	3.29141e-08
VARS	7.42701	8.81153	1.38452	2.62355e-06
SMARCC1	8.83149	10.2183	1.38683	1.31234e-07
BACH1	8.30784	9.69578	1.38794	3.89236e-07
CKAP2	8.20529	9.59361	1.38831	4.32514e-05
STK17A	8.42255	9.81093	1.38838	0.000941015
FGFBP3	4.2539	5.64286	1.38896	0.000299421
PRTFDC1	10.9201	12.3097	1.38962	6.2302e-07
SRFBP1	5.5463	6.93633	1.39004	1.67676e-07
FBXW9	5.77623	7.16779	1.39156	0.000377028
UBE2J1	8.32791	9.72053	1.39262	1.38261e-08
NIP7	7.48617	8.88004	1.39387	3.15137e-06
ZNF22	8.97962	10.3739	1.39425	7.35173e-08
CD82	7.70772	9.10519	1.39747	5.59552e-05
HIP1	8.93739	10.3349	1.39748	0.000115091
POLR1B	7.89577	9.29357	1.3978	3.78024e-06
GRN	8.61958	10.0221	1.40256	3.89236e-07
APCDD1	10.4116	11.815	1.40348	1.30057e-05
RPN2	11.05	12.4539	1.40386	4.74311e-09
GNAI3	10.5024	11.9071	1.40473	3.32166e-07
IL13RA1	9.04015	10.4491	1.40896	7.21411e-05
TRAM1	11.0716	12.4829	1.41133	1.48377e-07
GLDC	9.09523	10.5096	1.41439	0.00119556
PTPRZ1	12.3992	13.8159	1.41667	1.19691e-06
MTCH2	9.0673	10.4842	1.41692	2.51155e-07
RSU1	8.80733	10.2257	1.41838	2.62355e-06
TRIB3	5.58851	7.00836	1.41985	0.0103657
RNASE6	6.08275	7.50395	1.4212	0.0164846
SLC39A1	6.83943	8.2617	1.42228	5.71619e-08
JADE3	7.20433	8.62739	1.42306	0.000170847
SPSB4	3.09919	4.52245	1.42326	0.00438513
LCP1	6.0704	7.49707	1.42667	0.000422535
DCAF16	9.2393	10.6661	1.42681	1.95111e-06
TAP1	8.23877	9.67028	1.43151	5.81778e-06
APBB1IP	8.05132	9.48715	1.43583	0.00172032
TMEM209	8.4821	9.91935	1.43725	3.32166e-07
NXT1	7.34303	8.78247	1.43944	1.11332e-07
GPR173	5.64638	7.08761	1.44123	0.000266489
MEX3A	6.80945	8.2509	1.44145	8.5784e-06
ZNF627	8.498	9.94096	1.44296	7.45434e-06
HLA-B	12.1777	13.6216	1.44393	9.89405e-07
HMGN4	10.4871	11.9352	1.44817	1.48377e-07
ISG15	8.94853	10.3985	1.44996	0.000559713
CENPW	4.97517	6.43327	1.4581	0.00680555
CDCA8	4.8308	6.28941	1.45861	2.09267e-05
SDSL	5.18954	6.6578	1.46826	1.05729e-05
NOTCH2	10.2581	11.7266	1.46852	6.2302e-07
CDC42EP1	6.57946	8.05042	1.47096	0.0151793
AFAP1L1	3.272	4.74538	1.47338	0.00263924
ARFGAP3	9.96081	11.4387	1.47785	3.29141e-08
ZNF107	6.83145	8.31379	1.48234	3.79767e-05
DDX58	6.86305	8.34966	1.48661	4.36827e-06
MCM3	8.28822	9.77639	1.48817	2.33268e-08
ZHX2	9.25946	10.7545	1.49502	1.19691e-06
MSTN	3.74009	5.23521	1.49512	0.003988
ABHD4	7.78511	9.28297	1.49785	6.24644e-06
WASF2	9.25913	10.7593	1.50016	1.34089e-06
TOR3A	7.12813	8.62943	1.50131	3.78024e-06
BMP7	8.62304	10.1254	1.50233	0.000410701
PRKX	6.16509	7.66758	1.50249	0.00107545
APOL6	4.97115	6.47403	1.50288	0.000111605
SLC38A3	5.02081	6.52416	1.50335	0.00104722
HLA-DPB1	9.39727	10.9007	1.50341	0.00139911
TRAF4	7.03258	8.53663	1.50405	0.000101733
CD99	11.3943	12.9016	1.50729	2.73318e-05
SUCLG2	9.05554	10.5628	1.50731	3.44278e-05
SOX4	10.43	11.9396	1.5096	0.00139911
LSM2	8.28178	9.79339	1.51162	4.73968e-07
GALNT15	8.31026	9.82214	1.51188	0.0186276
KCTD5	7.97135	9.48467	1.51332	4.82808e-08
A2M	11.6228	13.1387	1.51597	3.64555e-06
CD53	8.24471	9.76274	1.51802	0.00036639
TRIM25	7.76164	9.28134	1.51969	2.83217e-07
TWSG1	10.2938	11.818	1.52416	7.85896e-07
FBXO5	7.28942	8.82019	1.53077	1.4915e-05
FCER1G	7.60253	9.13401	1.53148	0.00210815
CTNS	5.64965	7.18433	1.53468	8.48782e-07
NAGLU	5.96471	7.49979	1.53508	2.31401e-05
CD300A	4.95531	6.49352	1.53821	0.0115436
ZKSCAN4	5.22522	6.76445	1.53923	3.64555e-06
S100A6	10.5166	12.056	1.53937	0.000108218
CCDC160	4.04871	5.5883	1.5396	1.95647e-05
PLXDC2	6.87761	8.41962	1.54201	0.000198402
RFWD3	5.26626	6.80937	1.54311	2.34876e-06
SUCO	10.1848	11.7315	1.54668	4.25133e-08
AP3M1	7.85514	9.40747	1.55233	1.20883e-07
GNG5	10.5582	12.1133	1.55505	7.43593e-09
FIBIN	9.10081	10.6605	1.55965	9.56158e-05
OSTC	9.65513	11.2154	1.56026	2.04828e-08
C4orf46	5.96101	7.52309	1.56208	1.89158e-05
HSD17B8	6.32995	7.89322	1.56327	9.56158e-05
CACNG4	5.15924	6.72266	1.56342	0.00143599
RIPK2	6.33387	7.89857	1.5647	1.65194e-05
C1GALT1C1	8.04054	9.60877	1.56822	4.25133e-08
SDC1	4.44316	6.01264	1.56948	3.33165e-05
LTBP1	8.17321	9.74885	1.57564	0.00227317
LRRN1	9.91142	11.4874	1.57597	8.44086e-05
DDOST	10.4922	12.0692	1.57698	9.71294e-09
ETAA1	7.19086	8.771	1.58014	2.65526e-08
YES1	10.2849	11.8693	1.58439	7.05075e-08
SLC6A9	2.40153	3.98893	1.5874	0.00122746
MDFI	6.37636	7.96566	1.58929	3.67568e-05
MIS12	8.48957	10.083	1.59343	1.74633e-07
CRTAP	7.56971	9.16385	1.59414	6.56115e-05
COL5A2	9.03196	10.6268	1.59486	0.0133918
PDGFC	8.7756	10.3735	1.59792	0.000447166
CNGA3	2.9624	4.56669	1.60429	0.0036238
DLL1	7.41429	9.02097	1.60668	0.00566876
CMTM6	10.0677	11.6808	1.61304	1.38261e-08
TMEM43	8.35999	9.97447	1.61448	8.50062e-09
POFUT1	6.64253	8.25711	1.61458	5.99251e-07
TRIM4	8.36877	9.98487	1.6161	7.56161e-07
DPY19L4	8.5445	10.1607	1.61624	1.15232e-06
PXYLP1	9.69584	11.3132	1.61737	6.47195e-06
PCDH18	7.65369	9.27278	1.61909	6.98992e-05
DCLRE1B	6.68143	8.30285	1.62142	7.19617e-06
TGFBR2	8.40255	10.0254	1.62281	2.47375e-05
ADAMTS15	3.16597	4.78884	1.62287	0.000717599
PGGT1B	8.18634	9.81101	1.62467	1.81868e-07
TNIP2	7.72225	9.34998	1.62774	4.8658e-06
SH3BP4	8.83505	10.4727	1.63763	1.17293e-05
NCF2	2.98088	4.61968	1.6388	0.00832597
NCSTN	8.28566	9.92483	1.63917	1.16015e-07
SMIM3	7.97488	9.61527	1.64039	0.000170847
LRP10	9.72525	11.3715	1.64623	1.68039e-06
ENAH	10.6856	12.3321	1.64642	1.36724e-07
PM20D2	8.38075	10.0276	1.64683	0.000101733
NAGA	6.20018	7.84895	1.64877	1.19691e-06
HRH1	5.55759	7.20755	1.64995	0.0133918
SAYSD1	6.15169	7.8036	1.65191	4.73968e-07
PLGRKT	7.47632	9.12846	1.65214	7.05075e-08
CYBB	6.73537	8.38983	1.65445	0.00744748
PARP4	7.01396	8.6699	1.65594	1.44597e-06
ELF1	7.24598	8.90713	1.66115	2.22613e-07
TCF19	2.11748	3.77973	1.66226	2.13815e-07
SMAD5	9.50065	11.1645	1.66381	2.3176e-07
CD163	8.31059	9.97717	1.66659	0.00504828
KDR	6.24678	7.92074	1.67396	0.000216886
LIX1L	9.85677	11.5313	1.6745	8.50062e-09
PCDH12	5.75383	7.42993	1.6761	1.24317e-06
TMEM204	5.92224	7.59995	1.67771	0.000274388
TEAD1	10.0098	11.6879	1.67815	4.62788e-08
TMX1	10.2649	11.9431	1.67817	3.15337e-08
ODC1	10.529	12.2088	1.6798	3.5961e-07
FSTL1	10.1403	11.822	1.68176	5.61415e-06
DAP	7.57295	9.26006	1.68711	2.23386e-08
SPARC	12.968	14.6584	1.69039	9.165e-07
GNS	10.242	11.9324	1.69043	1.06128e-08
AHR	8.2351	9.92996	1.69485	0.000160868
SEMA5B	6.98428	8.67999	1.69571	0.000230093
TCTN3	7.64209	9.33874	1.69666	1.0251e-07
TSKU	5.04868	6.75017	1.70149	4.36827e-06
SPC25	3.72249	5.42504	1.70255	4.46747e-05
PARD3B	5.88009	7.58281	1.70272	0.000356033
NCKAP1L	3.96421	5.66881	1.70461	0.000126178
TCF3	8.86426	10.5712	1.70696	3.15337e-08
ATRAID	10.2413	11.949	1.7077	1.01532e-08
ERLIN2	8.87308	10.5812	1.70808	6.2302e-07
ZNF670	4.58746	6.30537	1.71791	5.03667e-08
TLR2	5.3134	7.03213	1.71873	0.00210815
MSR1	5.36833	7.08847	1.72014	0.00143599
AR	5.23385	6.9566	1.72275	0.0110589
DOLK	6.61569	8.33881	1.72312	1.42435e-07
HES6	8.24612	9.97267	1.72655	0.00122746
HPGDS	4.19896	5.93054	1.73158	0.000737491
GPR183	5.00104	6.73502	1.73398	0.000142532
AGPS	8.03746	9.77193	1.73447	1.67676e-07
RCC1	5.03897	6.77358	1.73461	2.02348e-05
CLIC4	11.6144	13.351	1.73663	9.165e-07
DHX40	9.66431	11.4011	1.73677	9.71294e-09
VAT1	8.52014	10.2618	1.74169	6.98992e-05
BCAN	8.53752	10.2805	1.74303	0.000336135
RARA	5.46885	7.21227	1.74341	1.82874e-05
RIN2	9.66997	11.4144	1.7444	1.55895e-06
SEC61A1	8.8188	10.5666	1.74778	2.7721e-08
ARHGEF6	10.1387	11.8874	1.74863	2.02507e-06
LPXN	4.35736	6.10846	1.7511	0.000134121
NHSL1	8.22533	9.97726	1.75193	2.18116e-06
SNAPC1	7.73043	9.48294	1.75251	1.74447e-06
HNMT	9.2018	10.9571	1.75526	2.72181e-06
SOX3	4.10927	5.86511	1.75583	0.00635722
IQGAP3	2.55018	4.30788	1.75771	3.64555e-06
APLNR	8.50386	10.2634	1.75959	0.0139658
RBM12	8.68331	10.4461	1.76275	8.13023e-09
VAMP8	7.14038	8.90402	1.76364	0.000134121
KDELR2	9.93437	11.6996	1.76526	1.26621e-08
XRN2	7.44727	9.21411	1.76684	1.57692e-08
TMEM119	4.43608	6.20533	1.76925	0.00696119
VAMP5	6.54642	8.31653	1.77011	0.000186914
HNRNPF	8.80129	10.5717	1.77044	2.51155e-07
MMP2	7.17052	8.94514	1.77462	0.0032901
ZBTB6	5.24897	7.02367	1.7747	5.08248e-05
RHNO1	6.83259	8.61022	1.77764	5.33072e-07
MNDA	6.65497	8.43264	1.77767	0.000575505
ZBED4	4.16218	5.94265	1.78047	2.62355e-06
CTSK	5.95436	7.73564	1.78128	0.00238968
LBR	9.34736	11.1289	1.7815	8.33123e-08
ZNF501	5.61901	7.40177	1.78276	2.94757e-07
ABCA1	8.85834	10.6411	1.7828	3.7414e-07
HSD17B10	9.38242	11.167	1.78461	6.50137e-09
IGFBP4	6.48943	8.27505	1.78562	0.000625402
GLIS2	6.88154	8.66826	1.78672	5.33072e-07
TMEM248	8.55661	10.3456	1.78897	3.90457e-08
NCAPD2	6.03715	7.83034	1.79319	2.89393e-08
MEST	9.60672	11.4011	1.79438	1.21408e-05
FJX1	9.32028	11.119	1.79868	3.89236e-07
KDELC1	5.67865	7.48236	1.8037	1.95111e-06
ADAM9	10.7388	12.5432	1.8044	1.20888e-07
TRIM56	6.1851	7.99086	1.80577	7.72136e-06
GLIPR2	8.18075	9.98833	1.80758	1.25662e-05
CD248	4.99521	6.804	1.80879	2.82526e-05
PIK3AP1	5.90508	7.71543	1.81035	0.00151246
SLC7A7	4.04483	5.86272	1.81789	0.000251327
ITGB8	11.5394	13.3577	1.81832	4.38133e-07
ARL4A	8.32091	10.1465	1.82555	1.68039e-06
DPYSL3	10.5982	12.4259	1.82767	3.19214e-07
PSPH	8.25901	10.0868	1.8278	0.00851241
LHFPL2	7.64215	9.4711	1.82895	3.15137e-06
MAPKAPK3	7.73083	9.5637	1.83287	2.94757e-07
ZNF367	4.64912	6.48229	1.83317	2.02348e-05
LAMC1	9.11514	10.9504	1.83525	3.0675e-07
UNC119B	9.87924	11.7203	1.84103	3.74163e-08
KIAA0040	5.27019	7.11148	1.84128	0.000326581
OLFML3	7.8016	9.64537	1.84377	0.000151439
PLA2G4A	6.30775	8.15308	1.84533	0.000447166
RAB32	6.36954	8.21507	1.84554	2.52869e-06
TMEM185B	5.95972	7.8058	1.84608	1.42435e-07
TP53RK	6.14139	7.99245	1.85106	5.12622e-07
CCDC50	8.18316	10.0384	1.85527	2.04828e-08
TREM2	5.75856	7.61821	1.85965	0.00181059
P4HA1	8.72941	10.5976	1.86815	4.06396e-06
CENPQ	5.512	7.3946	1.8826	4.2121e-07
SLC25A1	7.53832	9.42134	1.88302	1.74633e-07
DISP1	5.90517	7.79237	1.8872	4.82808e-08
PLEKHF2	7.58139	9.46903	1.88763	1.16015e-07
JAG1	9.52574	11.4174	1.89167	2.94757e-07
UCP2	9.04048	10.9331	1.89261	8.82016e-07
KIFC1	3.10576	4.9984	1.89263	7.72136e-06
ARRDC4	9.08769	10.9838	1.89615	2.92029e-05
ZBED3	6.70883	8.60739	1.89855	4.05327e-05
CD9	11.4459	13.347	1.90112	2.41269e-07
ZFP36L2	10.8072	12.7109	1.90377	1.96111e-08
KLF10	9.1811	11.0854	1.9043	9.52591e-06
METTL18	6.32683	8.23394	1.90711	2.22613e-07
CTSS	5.89442	7.80402	1.90959	0.000186914
MYCN	7.19448	9.11099	1.91651	0.000160868
ZNF649	4.91995	6.84068	1.92073	3.64555e-06
TNFRSF1A	7.97412	9.89627	1.92215	2.31401e-05
PLTP	9.83095	11.7553	1.92435	3.01835e-05
OSGIN2	7.12919	9.05734	1.92815	3.22393e-05
CD74	10.612	12.5426	1.93063	0.000844865
RDX	10.7864	12.7189	1.93254	5.03667e-08
GAL3ST4	6.75966	8.69883	1.93917	5.96184e-08
FLVCR2	2.94529	4.88717	1.94188	1.06128e-08
NRM	6.08645	8.02892	1.94247	1.87975e-06
BEST3	3.78943	5.73316	1.94373	0.00284181
TTC28	7.40254	9.35126	1.94872	4.74311e-09
B3GNT9	5.0804	7.03141	1.95101	3.67568e-05
AURKB	3.09645	5.04968	1.95323	7.68307e-05
ACKR3	8.2862	10.2399	1.95373	3.9197e-06
TAGAP	4.16743	6.12956	1.96212	4.32504e-05
ITGB2	7.46819	9.43628	1.9681	0.000126178
THG1L	3.43717	5.406	1.96883	4.73968e-07
PHLDA1	9.29471	11.2642	1.96952	3.33165e-05
SMC1A	9.12171	11.094	1.97226	5.48036e-08
UGDH	7.39261	9.36776	1.97515	1.74447e-06
RIT1	7.24833	9.22427	1.97594	2.62355e-06
ALOX5AP	7.72646	9.70742	1.98097	0.000244053
LRRC55	4.21842	6.20384	1.98543	0.00238968
INHBB	6.87024	8.856	1.98575	0.000204392
TIMELESS	4.75822	6.75564	1.99742	2.52869e-06
HLA-DPA1	10.1395	12.139	1.99942	0.000514728
TMEM123	9.96126	11.9697	2.00843	5.48036e-08
EDNRA	7.04934	9.0586	2.00926	1.68039e-06
MYD88	7.97232	9.98438	2.01206	4.21354e-06
SLC35D2	7.69486	9.70823	2.01337	8.48782e-07
CCR1	4.61331	6.6302	2.01689	0.00101967
IFIT3	8.41986	10.4373	2.01745	5.77717e-05
DBR1	6.76177	8.78013	2.01837	2.51155e-07
RDH10	7.46402	9.48368	2.01966	4.92161e-05
SOX6	8.06086	10.088	2.02714	0.000104928
SAMSN1	7.13224	9.16043	2.02819	0.000317281
ANTXR1	10.5644	12.6006	2.03619	1.96119e-08
NXT2	8.35663	10.3948	2.0382	1.60988e-07
ZC3HAV1	8.80129	10.8414	2.04011	8.68496e-08
SALL1	9.56092	11.6017	2.04078	1.50144e-06
HLA-DQA1	3.35555	5.39645	2.04089	1.95647e-05
GALNT10	6.96077	9.00489	2.04411	2.1641e-05
WDR34	7.79701	9.84394	2.04693	3.15337e-08
CDK6	8.01982	10.0674	2.04753	0.000356033
POLA1	5.92886	7.97826	2.0494	2.72114e-07
ZWINT	7.06971	9.11921	2.04949	0.000130092
ELK3	8.51381	10.5652	2.05136	7.19617e-06
SYDE1	5.77395	7.82869	2.05474	1.06833e-07
HLA-DOA	4.68031	6.73746	2.05715	0.00034595
WLS	10.5325	12.5899	2.05741	8.82016e-07
SLC25A13	6.82861	8.88876	2.06015	5.61415e-06
RBL1	4.34484	6.405	2.06016	2.05354e-07
IFIT2	8.59282	10.6591	2.06629	1.89158e-05
IGDCC4	7.89453	9.96228	2.06775	7.68307e-05
C8orf37	6.2188	8.29189	2.07309	1.50144e-06
CDT1	3.84425	5.91919	2.07494	0.000410701
ZNF311	4.27265	6.34778	2.07513	3.19214e-07
FKBP10	5.20159	7.28463	2.08304	7.92821e-05
SLC35F2	5.39733	7.48497	2.08764	1.10932e-06
CTSO	6.48521	8.57366	2.08845	7.19617e-06
PCDHB16	5.5188	7.61851	2.09971	0.000138266
ETS1	8.84262	10.9449	2.10229	5.76357e-07
BARD1	6.83281	8.93766	2.10486	2.26347e-06
ITPRIPL2	7.64601	9.75381	2.1078	7.2751e-07
MGME1	7.61021	9.71926	2.10905	8.8874e-09
MFNG	5.62876	7.7407	2.11194	2.92905e-06
LY96	6.13332	8.24601	2.11269	0.000500498
IL10RB	6.74643	8.86274	2.11631	1.06128e-08
FZD2	3.96684	6.0833	2.11646	5.24833e-05
SMOC1	8.13167	10.2573	2.12558	0.000992803
OLR1	5.77612	7.90801	2.13189	0.00113403
PLIN3	8.20313	10.3364	2.13326	1.55895e-06
ANXA5	10.8522	12.9867	2.1346	1.87769e-08
TROAP	3.35137	5.50092	2.14955	1.44141e-05
FCGRT	7.7179	9.86865	2.15075	6.47697e-07
SOX11	8.01851	10.1727	2.15417	0.00101967
SRBD1	5.5676	7.73049	2.16288	1.16015e-07
CDCA4	5.23501	7.39886	2.16385	7.85896e-07
ARHGAP18	6.83845	9.00534	2.16688	4.06408e-06
HJURP	3.43308	5.60265	2.16957	1.1331e-05
CXCL10	2.61165	4.78281	2.17116	1.87975e-06
PHKG1	2.05661	4.22818	2.17157	4.52844e-06
TCF12	9.8966	12.0693	2.1727	8.8874e-09
SPPL2A	7.21011	9.39223	2.18212	1.16015e-07
IL17RD	8.62354	10.8065	2.18298	5.25398e-08
CREB3L2	7.10494	9.29486	2.18992	3.45625e-07
KCTD11	4.34743	6.53965	2.19222	3.5961e-07
XPR1	8.13521	10.329	2.19382	4.07422e-08
RARRES3	7.2739	9.46782	2.19392	0.000176053
PGM2	8.47475	10.6687	2.19397	1.50938e-08
TGFBR1	9.0025	11.198	2.19546	1.25958e-07
LIMA1	8.15887	10.3564	2.19751	0.000122375
COL4A2	9.33907	11.5498	2.21073	4.92929e-07
C1QL1	7.83076	10.0422	2.21146	0.000410701
CH25H	4.77807	6.99405	2.21598	0.000800284
COL4A1	9.71335	11.9315	2.21818	1.02792e-06
ITPRIP	5.18043	7.40234	2.22191	2.34876e-06
ID3	9.10275	11.3274	2.22468	8.5784e-06
NOTCH1	7.93187	10.1574	2.22549	9.05322e-08
SYTL4	5.17951	7.41184	2.23233	0.000486635
CCNB1	5.39267	7.62893	2.23626	0.000118681
ANO6	8.60416	10.8507	2.2465	2.65526e-08
GAS1	8.50695	10.7557	2.24878	3.26852e-06
SOWAHC	7.45888	9.71517	2.25629	8.48782e-07
MKI67	3.59188	5.84895	2.25707	1.1331e-05
PRKD1	7.31052	9.56784	2.25732	5.12622e-07
FAM84B	8.71126	10.9709	2.25962	4.2121e-07
IGFBP5	10.8467	13.108	2.26134	1.97217e-07
COL1A2	9.13213	11.4187	2.28658	5.99251e-07
PDIA4	8.47438	10.7678	2.29347	9.71294e-09
PPP1R18	7.53328	9.82746	2.29418	9.89405e-07
EFS	8.11201	10.4144	2.3024	1.34599e-05
MSN	10.9619	13.2716	2.30973	3.95626e-09
RNASE2	5.59492	7.90563	2.31071	3.44278e-05
CCDC71L	4.66247	6.97897	2.3165	1.15232e-06
PCDHB2	4.89578	7.21302	2.31724	4.46747e-05
STC2	2.99344	5.31262	2.31918	3.22393e-05
ZNF300	5.1263	7.44915	2.32286	5.04339e-06
CYTL1	2.59804	4.92687	2.32882	2.09267e-05
LMNB1	6.65003	8.98896	2.33893	2.1641e-05
AGA	6.48499	8.82693	2.34195	8.68496e-08
MPZL1	7.29374	9.63859	2.34485	1.60988e-07
SPSB1	5.85502	8.20267	2.34765	0.000156087
PRDX4	9.77066	12.1226	2.35199	4.14014e-09
CHST3	6.97311	9.33665	2.36354	5.54307e-07
C5AR1	4.68665	7.05481	2.36816	0.000142532
TMEM255A	7.90648	10.2903	2.38381	0.000108218
PRRX1	7.62274	10.0089	2.38617	5.81778e-06
NCAPG	5.4386	7.82561	2.38702	1.50144e-06
LRRC17	4.11275	6.50344	2.39068	0.00277276
AURKA	4.33807	6.73435	2.39627	1.65194e-05
EMILIN1	3.6996	6.09725	2.39766	1.34089e-06
PPIC	7.16976	9.57142	2.40166	3.44278e-05
RPE65	3.40087	5.80567	2.4048	5.9644e-05
RTP4	2.13796	4.54347	2.40551	4.73968e-07
VEZF1	8.98806	11.4008	2.41271	4.5332e-09
TP53I3	6.29431	8.70987	2.41556	3.32166e-07
CCDC80	6.69255	9.10835	2.4158	9.56158e-05
EVI2B	5.55816	7.97514	2.41698	0.000146922
CD84	5.25583	7.67437	2.41854	8.18074e-05
PRKD3	7.79706	10.2213	2.42423	1.01532e-08
EPHB4	3.79507	6.2223	2.42723	6.24644e-06
CPVL	6.20394	8.65979	2.45585	6.73315e-07
SIX1	2.88054	5.33718	2.45664	0.00122746
ASCL1	8.46853	10.9284	2.45986	4.05327e-05
TIMP4	6.22539	8.69348	2.46809	0.026074
S100A11	8.48405	10.958	2.47391	1.50144e-06
GNG12	9.53328	12.0212	2.48795	3.90457e-08
C19orf54	5.35442	7.84556	2.49115	1.16015e-07
HK2	7.37594	9.88905	2.51311	6.47195e-06
CDKN2C	7.66152	10.1893	2.52782	1.34089e-06
N4BP2	5.89187	8.42306	2.53119	2.33268e-08
LOXL3	6.33249	8.8693	2.53681	9.29126e-09
PLEKHA4	2.93182	5.46914	2.53733	4.43573e-08
MYC	6.77731	9.32014	2.54283	4.55711e-07
LRRN4CL	2.70894	5.2556	2.54666	0.000138266
IFIH1	6.17747	8.72772	2.55026	2.72114e-07
MMP9	2.54958	5.10047	2.55089	1.82874e-05
CDC20	3.53758	6.09649	2.55891	0.000204392
CRISPLD1	8.2798	10.8549	2.57511	3.38983e-06
LRP5	3.7278	6.31619	2.58839	1.95647e-05
TNFRSF10B	7.40539	9.99789	2.5925	2.04828e-08
NMB	7.51516	10.1098	2.59465	2.51155e-07
KIF20A	3.1525	5.75483	2.60233	3.03826e-06
RAD51AP1	5.78149	8.38545	2.60396	2.7721e-08
MSX1	7.29329	9.89746	2.60417	0.00277276
TTC30A	5.51416	8.12058	2.60641	3.5853e-08
NID1	7.82202	10.4314	2.60939	1.54558e-07
TAGLN2	9.03592	11.6461	2.6102	6.76172e-08
CDKN2B	3.77876	6.39377	2.61501	0.0161494
CDK4	8.80474	11.4316	2.62683	4.14014e-09
HMOX1	5.81835	8.45429	2.63594	1.82874e-05
PPP1R14B	7.8386	10.4817	2.64309	7.43593e-09
TRIM5	5.72555	8.37066	2.64511	1.54558e-07
LDLRAD3	8.79213	11.44	2.64786	7.05075e-08
CXCL16	6.15827	8.81298	2.65472	7.19617e-06
SULT1C4	3.07024	5.73472	2.66447	4.76558e-05
BMP2	6.03756	8.70355	2.66598	4.8658e-06
TNFRSF12A	6.36056	9.02802	2.66747	4.69422e-06
GINS2	4.64329	7.31789	2.6746	2.43713e-06
ANGPTL2	6.12619	8.80118	2.67499	1.81089e-06
GIMAP2	5.3176	7.99358	2.67599	3.9197e-06
TCF7L1	4.78682	7.46354	2.67673	4.05327e-05
RP2	7.94225	10.6253	2.68303	2.23386e-08
TSPO	6.87129	9.55705	2.68576	7.05075e-08
H6PD	5.65446	8.34145	2.68699	1.6474e-08
EMP1	9.42651	12.1191	2.69256	2.34876e-06
GEM	7.09958	9.79532	2.69574	4.61424e-05
KDELC2	6.55915	9.25831	2.69916	7.43561e-09
SPOCD1	4.63109	7.33283	2.70173	0.000134121
ABCC4	5.67446	8.37894	2.70448	9.71294e-09
C1orf56	4.11624	6.8223	2.70605	8.8874e-09
S100A10	10.2855	13.0049	2.71941	1.02792e-06
OAS3	5.33224	8.06001	2.72776	3.74163e-08
LOXL2	5.26992	8.00029	2.73037	4.46747e-05
SAMD9	5.06367	7.80474	2.74107	5.33072e-07
OIP5	2.62411	5.36634	2.74223	3.45625e-07
LGALS3BP	8.02427	10.7719	2.74762	7.85896e-07
SLPI	2.85411	5.60276	2.74865	2.94757e-07
C1R	6.83718	9.61453	2.77735	7.99751e-06
KIF15	2.83451	5.61724	2.78273	9.89405e-07
CENPH	4.25283	7.03975	2.78693	4.62788e-08
CAV1	8.32401	11.1175	2.79349	3.64555e-06
LTF	4.07488	6.89442	2.81955	0.0201882
FAM57A	5.05247	7.87293	2.82046	4.25133e-08
GPC4	5.17294	8.01043	2.83749	9.52591e-06
FERMT1	3.6371	6.47777	2.84067	1.17293e-05
MAML2	8.16546	11.0067	2.84121	4.92929e-07
CCL4	2.81767	5.67632	2.85865	2.7721e-08
BUB1	3.02321	5.88445	2.86124	6.47697e-07
AEBP1	7.84601	10.717	2.87098	8.5784e-06
CALCRL	4.97463	7.84937	2.87474	2.22613e-07
REST	6.41427	9.29554	2.88127	7.66514e-08
KIF18B	4.38625	7.27256	2.88632	3.4427e-05
PARP14	4.74742	7.63543	2.88801	4.62788e-08
KIF2C	2.2032	5.11284	2.90964	5.04339e-06
BGN	7.07918	9.9977	2.91852	9.43657e-08
SMO	3.19505	6.13113	2.93608	1.11332e-07
DRAXIN	5.04852	7.98695	2.93843	8.33123e-08
DHRSX	4.35549	7.31081	2.95532	1.54558e-07
CMTM3	6.62934	9.61273	2.98339	4.25133e-08
HLA-DRA	8.7462	11.7301	2.98391	3.78024e-06
HEY2	6.79163	9.77688	2.98525	2.18116e-06
TRAM2	5.03436	8.02524	2.99088	7.2751e-07
PROS1	7.17756	10.1721	2.99453	2.43573e-08
VIM	11.6447	14.6411	2.99647	6.50137e-09
TGIF2	3.93124	6.93085	2.99961	5.71619e-08
VCAN	8.99237	12.0075	3.01518	1.67676e-07
TSPAN11	5.21807	8.23511	3.01704	2.55751e-05
WDR5B	3.86012	6.88294	3.02282	6.50137e-09
SLC16A4	6.98961	10.0179	3.02833	3.29128e-08
CLIC1	8.58253	11.6141	3.03155	3.90457e-08
NES	8.96604	12.0093	3.04326	9.83562e-08
TP53INP1	7.12961	10.1828	3.05324	2.23386e-08
ZDHHC15	3.69888	6.76566	3.06678	3.45103e-09
FOXM1	2.19931	5.26902	3.06972	3.7414e-07
RNASEH2A	4.1237	7.19393	3.07023	3.74163e-08
EIF4EBP1	5.58346	8.65777	3.07431	2.89393e-08
CSPG4	5.3052	8.42239	3.11719	1.17293e-05
MDK	6.1739	9.29578	3.12188	2.26347e-06
CD44	9.88807	13.0103	3.12222	2.62355e-06
MCM5	5.21721	8.34256	3.12535	1.16015e-07
MASP1	4.06004	7.21044	3.1504	2.23786e-05
IGFBP2	8.58438	11.7519	3.16751	2.26347e-06
CXCR4	8.1869	11.3549	3.16804	1.42435e-07
S1PR3	7.94119	11.1146	3.17339	9.83562e-08
CCND1	7.58884	10.7798	3.19092	6.2177e-08
PXDN	5.90647	9.10594	3.19947	2.43713e-06
SFRP2	4.58036	7.81227	3.2319	0.00321118
SAMD9L	4.01767	7.25062	3.23295	2.22613e-07
IFI35	3.82829	7.06314	3.23485	6.47195e-06
PLAU	2.5787	5.8143	3.23559	5.81778e-06
AQP1	7.1176	10.3662	3.24857	0.00190519
TRIM14	5.34619	8.61722	3.27103	3.78024e-06
FAM129A	6.02008	9.2924	3.27232	1.25958e-07
TP53	5.3907	8.67342	3.28272	4.43573e-08
COL3A1	8.76811	12.0512	3.28307	1.97217e-07
DTX3L	7.3699	10.6653	3.29535	1.79766e-08
TGFBI	7.78293	11.0868	3.30386	1.24317e-06
ZNF217	6.0983	9.41088	3.31258	1.60988e-07
NEDD1	6.01141	9.38858	3.37717	7.11076e-09
COL1A1	8.00288	11.386	3.3831	2.10172e-06
CHST14	4.84312	8.24056	3.39744	2.23386e-08
PPP1R3B	4.91614	8.31361	3.39747	2.22613e-07
CD93	6.47275	9.88316	3.41041	2.26347e-06
SRPX2	2.85025	6.2767	3.42644	1.74633e-07
NUF2	3.66609	7.09594	3.42984	1.60988e-07
TTC30B	4.47942	7.92966	3.45024	1.21164e-08
TSPAN6	8.32725	11.7828	3.45552	4.74311e-09
CHST9	2.88264	6.37473	3.49209	4.06408e-06
HLA-DMA	5.45713	8.95698	3.49984	1.4915e-05
GBP1	6.98834	10.5383	3.54995	6.47697e-07
SLC2A10	5.7646	9.32203	3.55742	1.54558e-07
SFRP4	3.92888	7.48648	3.5576	6.99907e-07
FLNC	4.88454	8.45302	3.56849	7.56161e-07
VCAM1	5.58297	9.16069	3.57772	2.64396e-05
VANGL2	6.12616	9.71723	3.59107	2.3176e-07
SERPINE1	5.49144	9.09213	3.60069	2.82361e-06
PDPN	7.16048	10.7789	3.61837	1.06788e-06
GBP3	5.66333	9.3014	3.63807	1.65194e-05
OLFML2A	2.97761	6.65789	3.68028	5.96184e-08
FOXJ1	3.95146	7.64677	3.69531	4.55711e-07
IRX1	4.82184	8.55301	3.73116	8.98473e-05
HAS2	3.38621	7.13167	3.74546	3.29141e-08
FCGBP	6.40965	10.1759	3.76628	3.51546e-06
C21orf62	2.73583	6.50404	3.76821	1.48377e-07
STEAP3	4.698	8.49717	3.79917	5.76357e-07
RBM43	4.04644	7.85566	3.80922	8.13023e-09
TPX2	3.62459	7.43808	3.81349	3.7414e-07
C1orf226	3.43769	7.27947	3.84179	2.51155e-07
MFAP4	2.11601	5.99147	3.87546	2.72114e-07
NTN1	5.08852	8.98194	3.89342	1.29114e-06
TNC	7.96567	11.9049	3.93921	3.45625e-07
BIRC5	2.26798	6.23035	3.96237	5.25398e-08
CENPU	4.79625	8.77481	3.97855	1.54558e-07
PSMB8	4.77177	8.75866	3.98689	1.15935e-08
TYMS	6.71375	10.7131	3.99935	4.43573e-08
BUB1B	3.08966	7.10106	4.0114	1.67676e-07
CDK2	4.91877	8.9457	4.02693	1.06128e-08
LYZ	5.56849	9.62074	4.05225	4.38133e-07
KIF11	3.27038	7.34073	4.07034	2.43573e-08
NDC80	3.28456	7.35517	4.07061	1.79766e-08
CHI3L2	4.22263	8.29839	4.07576	3.33165e-05
DTL	3.62655	7.70595	4.0794	8.33123e-08
CPXM1	2.91792	7.00682	4.08891	2.83217e-07
MCM2	4.60481	8.73715	4.13235	4.43573e-08
CCNB2	3.28488	7.4196	4.13472	4.62788e-08
GPX7	3.3833	7.56446	4.18116	5.4312e-09
UBE2C	4.7086	8.89745	4.18885	2.7721e-08
F2RL1	3.35646	7.5477	4.19124	5.25398e-08
METTL7B	4.34335	8.55203	4.20867	3.32166e-07
ERAP2	3.68622	7.91441	4.22819	2.23386e-08
EZH2	3.74359	7.97264	4.22905	1.44464e-08
WNT5A	6.26691	10.5351	4.26818	2.89393e-08
MELK	3.87786	8.1745	4.29664	2.7721e-08
CENPF	3.60028	7.91381	4.31353	1.42435e-07
CDCA7	4.46236	8.81792	4.35556	2.7721e-08
PLP2	5.39845	9.91888	4.52043	2.7721e-08
PTX3	4.7144	9.28553	4.57114	1.48377e-07
PBK	3.2191	7.80809	4.589	1.32317e-08
CCL2	4.40691	9.00592	4.59901	2.52869e-06
F2R	5.58967	10.2851	4.69539	3.45103e-09
NUSAP1	4.8917	9.68711	4.79541	1.21164e-08
ECM2	4.7951	9.6058	4.81069	1.10932e-06
STON1	5.77279	10.6189	4.84611	1.24317e-06
CDK1	4.20381	9.05514	4.85132	1.50938e-08
KIF4A	2.72915	7.60695	4.8778	1.79766e-08
TNFRSF19	4.54685	9.42866	4.8818	9.71294e-09
UHRF1	4.36789	9.96426	5.59637	4.14014e-09
RRM2	3.39943	9.04784	5.64841	1.6474e-08
TOP2A	3.30958	9.03809	5.72852	1.21164e-08
CFI	2.87152	9.16618	6.29466	9.71294e-09
