# Supplementary material for: Construction of a ceRNA network in glioma and analysis of its clinical significance
Source: BMC Genomics. 2021 Oct 6;22:722. doi: 10.1186/s12864-021-08035-w (PMC8496082; doi:10.1186/s12864-021-08035-w)
Supplement: Supplementary file 3 — Additional file 3: Table S3. CPAT verifies the coding ability of lncRNA. [file 12864_2021_8035_MOESM3_ESM.xlsx]

## Sheet: Sheet1
Data ID	Sequence Name	RNA size	ORF size	Ficket Score	Hexamer Score	Coding Probability	Coding Label
TTC28-AS1	NC_000022.11:27919376-28002679	83304	597	0.5156	-0.00211889	0.00609354	no
NEAT1	NC_000011.10:65422798-65445540	22743	414	0.6904	-0.129101	0.0244837	no
AC090425.1	AC090425.1	2419	162	1.1597	-0.224526	0.0129839	no
GUSBP11	NC_000022.11:C23717423-23638487	78937	624	0.4966	0.00901117	0.0107339	no
SNHG12	NC_000001.11:C28582983-28578538	4446	195	0.5199	-0.305138	0.00130567	no
ERVK13-1	NC_000016.10:C2673439-2658389	15051	1449	0.731	-0.157902	0.999633	yes
LINC00092	NC_000009.12:C96021811-96019732	2080	330	0.7704	0.0677389	0.143376	no
RMST	NC_000012.12:97462776-97565015	102240	414	0.3856	-0.266654	3.11162e-05	no
SNHG14	NC_000015.10:24823608-25419462	595855	1080	0.8375	0.0402882	1.26021e-13	no
SOX21-AS1	NC_000013.11:94712716-94715945	3230	453	0.7493	0.0269174	0.296643	no
LINC00461	NC_000005.10:C88691041-88538266	152776	633	0.4668	0.044717	0.000155684	no
HCG18	NC_000006.12:C30327156-30287397	39760	405	0.8648	-0.224026	0.00743354	no
FAM95B1	NC_000009.12:40323571-40329220	5650	474	0.5222	-0.0467996	0.120948	no
AC083799.1	AC083799.17	184129	708	0.4637	-0.132961	1.59952e-05	no
AC130352.1	AC130352.1	65947	1002	0.9847	0.287738	0.976474	yes
AC138035.1	AC138035.1	42640	1197	0.4629	-0.0187336	0.973048	yes
C9orf139	NC_000009.12:137027464-137037770	10307	1221	0.5782	0.168254	0.999393	yes
FAM106A	NC_000017.11:C18526846-18524566	2281	510	0.5017	-0.0482047	0.18795	no
FGD5-AS1	NC_000003.12:C14948441-14942779	5663	417	0.588	0.00672842	0.115028	no
MALAT1	NC_000011.10:65497738-65506516	8779	213	0.6529	0.00532109	0.0141954	no
MEG3	NC_000014.9:100826108-100861026	34919	540	0.6695	-0.0413936	0.0725222	no
MEG8	NC_000014.9:100889649-100999113	109465	612	0.5126	0.0903055	0.00267829	no
PCBP1-AS1	NC_000002.12:C70087015-69962263	124753	507	0.5928	-0.24511	4.79182e-05	no
RMRP	NC_000009.12:C35658018-35657751	268	0	0	0	0.000299479	no
XIST	NC_000023.11:C73852753-73820651	32103	411	0.6629	-0.128371	0.0125265	no
