# Supplementary material for: Construction of a ceRNA network in glioma and analysis of its clinical significance
Source: BMC Genomics. 2021 Oct 6;22:722. doi: 10.1186/s12864-021-08035-w (PMC8496082; doi:10.1186/s12864-021-08035-w)
Supplement: Supplementary file 4 — Additional file 4: Table S4. Kaplan-Meier analysis data of 21 lncRNAs. [file 12864_2021_8035_MOESM4_ESM.xlsx]

## Sheet: Sheet1
gene	pvalue
TTC28-AS1	6.66e-15
NEAT1	1.45e-09
AC090425.1	2.35e-09
GUSBP11	5.86e-07
SNHG12	1.52e-06
LINC00092	9.73e-06
RMST	0.000189237
SNHG14	0.000567325
SOX21-AS1	0.0022769
LINC00461	0.0031774
HCG18	0.004027
FAM95B1	0.0099461
AC083799.1	0.0546709
PCBP1-AS1	0.0738105
RMRP	0.0739743
MEG3	0.10427
MALAT1	0.105809
XIST	0.181165
FAM106A	0.463806
MEG8	0.506668
FGD5-AS1	0.535619
