# Supplementary material for: Construction of a ceRNA network in glioma and analysis of its clinical significance
Source: BMC Genomics. 2021 Oct 6;22:722. doi: 10.1186/s12864-021-08035-w (PMC8496082; doi:10.1186/s12864-021-08035-w)
Supplement: Supplementary file 5 — Additional file 5: Table S5. GSEA analysis results. [file 12864_2021_8035_MOESM5_ESM.xlsx]

## Sheet: Sheet1
LINC00092	NAME	GS<br> follow link to MSigDB	SIZE	ES	NES	NOM p-val	FDR q-val	FWER p-val	RANK AT MAX	LEADING EDGE
	GLUTATHIONE METABOLISM	KEGG_GLUTATHIONE_METABOLISM	43	0.61125	1.90243	0.00202429	0.177216	0.131	5677	tags=53%, list=24%, signal=70%
	DRUG METABOLISM CYTOCHROME P450	KEGG_DRUG_METABOLISM_CYTOCHROME_P450	38	0.54337	1.8271	0.00627615	0.200234	0.219	6995	tags=50%, list=29%, signal=70%
	MAPK SIGNALING PATHWAY	KEGG_MAPK_SIGNALING_PATHWAY	250	0.394901	1.64214	0.015534	0.197965	0.537	6181	tags=36%, list=26%, signal=47%
	PPAR SIGNALING PATHWAY	KEGG_PPAR_SIGNALING_PATHWAY	60	0.453839	1.6614	0.0184049	0.214455	0.512	5485	tags=37%, list=23%, signal=47%
	VEGF SIGNALING PATHWAY	KEGG_VEGF_SIGNALING_PATHWAY	69	0.381451	1.47106	0.0421687	0.210267	0.774	7381	tags=41%, list=31%, signal=58%
TTC28-AS1	NAME	GS<br> follow link to MSigDB	SIZE	ES	NES	NOM p-val	FDR q-val	FWER p-val	RANK AT MAX	LEADING EDGE
	PYRIMIDINE METABOLISM	KEGG_PYRIMIDINE_METABOLISM	96	-0.526835	-1.81138	0.00829876	0.535143	0.23	4952	tags=39%, list=21%, signal=48%
	RNA POLYMERASE	KEGG_RNA_POLYMERASE	28	-0.644587	-1.7368	0.0103093	0.280289	0.368	4952	tags=54%, list=21%, signal=67%
	AMINOACYL TRNA BIOSYNTHESIS	KEGG_AMINOACYL_TRNA_BIOSYNTHESIS	22	-0.647801	-1.75119	0.0125786	0.331319	0.343	5103	tags=50%, list=21%, signal=63%
	PURINE METABOLISM	KEGG_PURINE_METABOLISM	146	-0.382921	-1.52195	0.0268595	0.310435	0.687	5267	tags=28%, list=22%, signal=36%
	RNA DEGRADATION	KEGG_RNA_DEGRADATION	52	-0.540019	-1.64526	0.0382166	0.322252	0.517	4675	tags=40%, list=19%, signal=50%
AC090425.1	NAME	GS<br> follow link to MSigDB	SIZE	ES	NES	NOM p-val	FDR q-val	FWER p-val	RANK AT MAX	LEADING EDGE
	SMALL CELL LUNG CANCER	KEGG_SMALL_CELL_LUNG_CANCER	82	-0.509421	-1.81016	0.00191571	0.255518	0.225	5993	tags=51%, list=25%, signal=68%
	PATHWAYS IN CANCER	KEGG_PATHWAYS_IN_CANCER	308	-0.440777	-1.74453	0.00998004	0.177019	0.343	8434	tags=60%, list=35%, signal=92%
	P53 SIGNALING PATHWAY	KEGG_P53_SIGNALING_PATHWAY	64	-0.504025	-1.72302	0.0184049	0.185395	0.382	5609	tags=50%, list=23%, signal=65%
	PROSTATE CANCER	KEGG_PROSTATE_CANCER	86	-0.453933	-1.63984	0.0198413	0.181427	0.528	8352	tags=67%, list=35%, signal=103%
	CELL CYCLE	KEGG_CELL_CYCLE	122	-0.551056	-1.75996	0.0273684	0.17508	0.314	4119	tags=52%, list=17%, signal=62%
HCG18	NAME	GS<br> follow link to MSigDB	SIZE	ES	NES	NOM p-val	FDR q-val	FWER p-val	RANK AT MAX	LEADING EDGE
	MTOR SIGNALING PATHWAY	KEGG_MTOR_SIGNALING_PATHWAY	48	-0.554764	-1.98319	0	0.0454128	0.054	6437	tags=56%, list=27%, signal=77%
	TGF BETA SIGNALING PATHWAY	KEGG_TGF_BETA_SIGNALING_PATHWAY	82	-0.512215	-1.85597	0.00205339	0.0852445	0.163	6811	tags=46%, list=28%, signal=64%
	PATHWAYS IN CANCER	KEGG_PATHWAYS_IN_CANCER	308	-0.437022	-1.77286	0.002079	0.0979067	0.287	6922	tags=41%, list=29%, signal=56%
	ENDOMETRIAL CANCER	KEGG_ENDOMETRIAL_CANCER	51	-0.545355	-1.804	0.00619835	0.0974567	0.241	6385	tags=59%, list=27%, signal=80%
	NON SMALL CELL LUNG CANCER	KEGG_NON_SMALL_CELL_LUNG_CANCER	53	-0.510719	-1.79606	0.00813008	0.0951655	0.254	6385	tags=49%, list=27%, signal=67%
