# Supplementary material for: Construction of a ceRNA network in glioma and analysis of its clinical significance
Source: BMC Genomics. 2021 Oct 6;22:722. doi: 10.1186/s12864-021-08035-w (PMC8496082; doi:10.1186/s12864-021-08035-w)
Supplement: Supplementary file 6 — Additional file 6: Table S6. COX model related data. [file 12864_2021_8035_MOESM6_ESM.xlsx]

## Sheet: Sheet1
uniCox	id	HR	HR.95L	HR.95H	pvalue
	CDK6	2.54189	2.06585	3.12763	1.16965e-18
	GCC1	2.68441	1.64894	4.37014	7.14522e-05
	PGD	31.0658	14.1071	68.4114	1.45074e-17
	SNCG	0.521499	0.44897	0.605744	1.58183e-17
multiCox	id	coef	HR	HR.95L	HR.95H	pvalue
	CDK6	0.655929	1.92693	1.51597	2.4493	8.34603e-08
	GCC1	-0.780044	0.458386	0.260695	0.805989	0.00674824
	PGD	2.28648	9.84024	4.35841	22.2169	3.73566e-08
	SNCG	-0.485561	0.615352	0.508815	0.744196	5.55855e-07
