# Supplementary material for: Construction of a ceRNA network in glioma and analysis of its clinical significance
Source: BMC Genomics. 2021 Oct 6;22:722. doi: 10.1186/s12864-021-08035-w (PMC8496082; doi:10.1186/s12864-021-08035-w)
Supplement: Supplementary file 7 — Additional file 7: Table S7. Figure 4 Related analysis data. [file 12864_2021_8035_MOESM7_ESM.xlsx]

## Sheet: Sheet1
uniCox (Figure 4A)	id	pvalue
	CDK6	1.16965e-18
	GCC1	7.14522e-05
	PGD	1.45074e-17
	SNCG	1.58183e-17
multiCox (Figure 4B)	CDK6	8.34603e-08
	GCC1	0.00674824
	PGD	3.73566e-08
	SNCG	5.55855e-07
uniCox (Figure 4E)	Age	5.89769e-08
	Gender	0.673564
	Recurrence	1.2758e-10
	Grade	2.25225e-36
	IDH_mutation	2.26425e-24
	1p19q_codeletion	5.38773e-13
	riskScore	1.15985e-28
multiCox (Figure 4F)	Age	0.0033826
	Gender	0.590499
	Recurrence	2.28555e-12
	Grade	8.07308e-12
	IDH_mutation	0.00124366
	`1p19q_codeletion`	7.81083e-05
	riskScore	3.00492e-08
